# Supplementary material for: Metabolomics Reveals Nutritional Diversity among Six Coarse Cereals and Antioxidant Activity Analysis of Grain Sorghum and Sweet Sorghum
Source: Antioxidants (Basel). 2022 Oct 5;11(10):1984. doi: 10.3390/antiox11101984 (PMC9598553; doi:10.3390/antiox11101984)
Supplement: Supplementary file 1 [file antioxidants-11-01984-s001.zip]

Archive with 1 entries (1 files):
- antioxidants-1943411-supplementary.xlsx
