# Supplementary material for: Metabolomics Reveals Nutritional Diversity among Six Coarse Cereals and Antioxidant Activity Analysis of Grain Sorghum and Sweet Sorghum
Source: Antioxidants (Basel). 2022 Oct 5;11(10):1984. doi: 10.3390/antiox11101984 (PMC9598553; doi:10.3390/antiox11101984)
Supplement: Supplementary file 1 [file antioxidants-11-01984-s001.zip › antioxidants-1943411-supplementary.xlsx]

## Sheet: Table S1
Table S1. Metabolites profiles of six coarse cereals							Table S1. Metabolites variation in six coarse cereals were detected by LC-MS-based widely-targeted.
ID	Ion mode	Q1 (Da)	Q3 (Da)	Rt (min)	Molecular Weight (Da)	Ionization model	Compounds	Class	Sorghum	Oat	Quinoa	Buckwheat	Millet	Coix
pma0101	Positive	293.2	234.5	2.45	292.2	[M+H]+	N-Caffeoyl agmatine	Phenolamides	ND	ND	ND	149000	56000	19000
pma0104	Positive	369.1	207.5	3.82	368.1	[M+H]+	N-sinapoyl hydroxycoumarin	Coumarins	73300	438000	261000	1330000	22400	622000
pma0110	Positive	399	207.5	3.17	398	[M+H]+	O-Sinapoyl quinic acid	Quinate and its derivatives	8850	15500	9710	184000	3100	16400
pma0134	Positive	121	77.1	1.16	120	[M+H]+	D(-)-Threose	Carbohydrates	89600	93900	129000	556000	54800	80800
pma0149	Positive	341.1	179.4	2.28	340.1	[M+H]+	Sinapoyl malate	Organic acids	1270000	ND	24400	ND	32600	28800
pma0170	Positive	498.3	323	3.82	497.3	[M+H]+	"N', N''-Diferuloylspermidine"	Phenolamides	12600000	19200	ND	31700	406000	19600000
pma0214	Positive	479	317.3	3.91	478	[M+H]+	methylQuercetin O-hexoside	Flavonol	447000	158000	1490000	2100000	14500	196000
pma0249	Positive	479.1	302.8	3.52	478.1	[M+H]+	Selgin 5-O-hexoside	Flavone	193000	341000	54600000	24100	4740	123000
pma0253	Positive	477.1	315.5	5.27	476.1	[M+H]+	O-methylChrysoeriol 5-O-hexoside	Flavone	38500	2030	13900000	3680	1780	3130
pma0461	Positive	277.2	157.4	8.52	276.2	[M+H]+	"14,15-Dehydrocrepenynic acid"	Lipids_Fatty acids	9530000	3980000	11100000	6060000	1790000	3190000
pma0680	Positive	484.2	484.1	3.56	483.2	[M+H]+	"N', N''-Feruloyl,caffeoylspermidine"	Phenolamides	7200000	12700	ND	62200	652000	8360000
pma0692	Positive	438.2	147.5	3.67	437.2	[M+H]+	"N', N''-di-p-coumaroylspermidine"	Phenolamides	15300	5760	5220	23000	11200	30000000
pma0702	Positive	558.3	264.8	3.75	557.3	[M+H]+	"N', N''-disinapoylspermidine"	Phenolamides	11600	ND	9900	306000	ND	ND
pma0724	Positive	435.1	339.7	3.79	434.1	[M+H]+	Naringenin C-hexoside	Flavone C-glycosides	23300	144000	56400	602000	44100	2580
pma0760	Positive	565	317.8	4.33	564	[M+H]+	Selgin O-malonylhexoside	Flavone	14000	499000	1120000	6770	16300	9790
pma0787	Positive	551.1	347.4	4.63	550.1	[M+H]+	Quercetin-3-(6''-malonyl)-Glucoside	Flavonol	3620	ND	408000	6520	ND	ND
pma0791	Positive	521	317.6	4.5	520	[M+H]+	Naringenin O-malonylhexoside	Flavanone	33100	8400	840000	19600	6580	ND
pma0795	Positive	551	347.4	4.56	550	[M+H]+	Tricetin O-malonylhexoside	Flavone	371000	31900	329000	10400	8890	15200
pma0825	Positive	503	255.6	5.24	502	[M+H]+	Chrysin O-malonylhexoside	Flavone	3100	ND	1640000	11500	ND	ND
pma0948	Positive	138.1	77.2	1.26	137.1	[M+H]+	Hydroxyphenethylamine	Others	56100	2540	1770000	2990000	4290	33400
pma1087	Positive	565.2	499.3	3.77	564.2	[M+H]+	C-pentosyl-C-hexosyl-apigenin	Flavone C-glycosides	85800	113000	ND	ND	3530	ND
pma1108	Positive	433.1	271.7	3.78	432.1	[M+H]+	Apigenin C-glucoside	Flavone C-glycosides	200000	5980000	16500	12700000	1220000	34200
pma1116	Positive	301.1	259.1	4.13	300.1	[M+H]+	Kaempferide	Flavonol	3310000	24300	3260000	ND	24800	299000
pma1303	Positive	492.3	337.7	8.43	491.3	[M+H]+	LysoPC 16:2	Lipids_Glycerophospholipids	15900	16000	349000	425000	60400	41100
pma1590	Positive	463.1	301.4	2.89	463.123	Protonated	Peonidin O-hexoside	Anthocyanins	7360	97900	61800	216000	44100	ND
pma1751	Positive	286	124.3	1.95	285	[M+H]+	Nicotinic acid-hexoside	Nicotinic acid derivatives	463000	167000	4240	28000	604000	92200
pma1840	Positive	250	191.3	2.73	250	Protonated	Coumaroyl choline	Cholines	32900	5610	12500	67600	18700	56700
pma2172	Positive	268	131.3	5.94	267	[M+H]+	Cinnamoyl tyramine	Tryptamine derivatives	7210	5620	1280000	16500	14800	14600
pma2405	Positive	280	178.4	2.87	280	Protonated	Feruloylcholine	Cholines	712000	ND	2950	ND	ND	2340
pma2987	Positive	142.1	82.9	0.62	141.1	[M+H]+	Histidinol	Others	1770000	2720000	2230000	2810000	1690000	1640000
pma3101	Positive	256.2	124	0.84	255.2	[M+H]+	Nicotinate ribonucleoside	Nicotinic acid derivatives	4190000	4250000	7650000	6770000	2160000	3830000
pma3606	Positive	295.2	179.5	9.22	294.2	[M+H]+	"9-Hydroxy-(10E,12Z,15Z)-octadecatrienoic acid"	Lipids_Fatty acids	929000	343000	2430000	274000	588000	1970000
pma3649	Positive	132.1	86.2	1.01	131.1	[M+H]+	5-Aminolevulinate	Organic acids	6940000	4510000	48100000	9390000	1560000	2240000
pma3724	Positive	369.1	207.5	3.42	368.1	[M+H]+	1-O-Feruloyl quinic acid	Quinate and its derivatives	618000	351000	8290	24000	20400	209000
pma6199	Positive	417.2	255.8	4.99	416.2	[M+H]+	Chrysin O-hexoside	Flavone	22900	53800	572000	68400	30400	2150
pma6216	Positive	447.1	298	3.84	446.1	[M+H]+	Acacetin C-hexoside	Flavone C-glycosides	3590	7790	99800	233000	ND	ND
pma6218	Positive	419.1	383.9	3.84	418.1	[M+H]+	O-methylnaringenin C-pentoside	Flavone C-glycosides	22200	41300	57800	435000	3060	19600
pma6254	Positive	757.3	757.2	3.68	756.3	[M+H]+	C-hexosyl-apigenin O-caffeoylhexoside	Flavone C-glycosides	12200	11300	2080000	ND	ND	6230
pma6270	Positive	258.2	125.2	0.78	258.2	Protonated	sn-Glycero-3-phosphocholine	Cholines	8150000	6730000	1680000	4980000	4880000	14700000
pma6281	Negative	145.1	74	0.75	146.1	[M-H]-	Methylglutaric acid	Organic acids	7470	8030	13500	ND	3900	5750
pma6298	Positive	96	80.2	1.16	95	[M+H]+	3-Hydroxypyridine	Others	28000	58300	94900	606000	17400	20700
pma6360	Positive	477.1	298	4.06	476.1	[M+H]+	O-methylChrysoeriol 8-C-hexoside	Flavone C-glycosides	4820	14200	20000	11500	4140	5520
pma6371	Positive	611.2	575.7	3.08	610.2	[M+H]+	"di-C,C-hexosyl-luteolin"	Flavone C-glycosides	31500	38300	ND	457000	31100	53900
pma6373	Positive	671.1	356	4.06	670.1	[M+H]+	"3',4',5'-Dihydrotricetin O-hexosyl-O-hexoside"	Flavone	6600	45100	ND	2720	ND	5220
pma6389	Positive	345.2	177.5	6.33	344.2	[M+H]+	Ayanin	Flavonol	136000	58500	7060	ND	138000	40000
pma6455	Negative	229	157.1	0.86	230	[M-H]-	Ribulose-5-phosphate	Carbohydrates	ND	14300	62400	420000	12900	33300
pma6460	Negative	337	275.8	3.26	338	[M-H]-	5-O-p-Coumaroylquinic acid	Quinate and its derivatives	7320	ND	ND	12400	ND	ND
pma6496	Positive	449.1	300	3.45	448.1	[M+H]+	Luteolin 6-C-glucoside	Flavone C-glycosides	263000	1050000	30500	8880000	1420000	2110000
pma6499	Positive	509.3	347.9	3.41	508.3	[M+H]+	Limocitrin O-hexoside	Flavone	13200	64200	17300	31300	40500	6670
pma6515	Positive	755.2	332.1	4.73	754.2	[M+H]+	C-hexosyl-chrysin O-feruloylhexoside	Flavone C-glycosides	45400	6740	6240	8800	7410	6440
pma6516	Positive	757.3	450.1	3.55	756.3	[M+H]+	C-hexosyl-apigenin O-hexosyl-O-hexoside	Flavone C-glycosides	280000	95300	33900	38000	5740	5260
pma6518	Positive	771.2	177.5	4.25	770.2	[M+H]+	C-pentosyl-chrysoeriol 7-O-feruloylhexoside	Flavone C-glycosides	18600	21800	12500	3140	ND	1680
pma6558	Negative	313.1	298.3	7.22	314.1	[M-H]-	Velutin	Flavone	385000	ND	300000	ND	ND	ND
pma6561	Negative	341	179.2	2.86	342	[M-H]-	Caffeic acid O-glucoside	Hydroxycinnamoyl derivatives	3260000	212000	839000	37900000	41300	517000
pma6576	Positive	347	288	4.41	346	[M+H]+	Spinacetin	Flavone	1340	11000	62800	3260	ND	1400
pma6599	Positive	207.1	147.4	3.31	206.1	[M+H]+	6-Hydroxymethylherniarin	Hydroxycinnamoyl derivatives	127000	245000	72400	19200	40400	ND
pma6625	Negative	405.1	242.2	4.63	406.1	[M-H]-	"E-3,4,5'-Trihydroxy-3'-glucopyranosylstilbene"	Others	ND	ND	ND	44700	ND	4620
pma6638	Positive	477.2	328	5.3	476.2	[M+H]+	O-methylChrysoeriol 7-O-hexoside	Flavone	40000	1900	14700000	1100	1690	922
pma6639	Positive	479.2	318	4.17	478.2	[M+H]+	Isorhamnetin O-hexoside	Flavonol	340000	1400000	3520000	1050000	32600	217000
pma6647	Positive	625.2	463.6	3.37	624.2	[M+H]+	C-hexosyl-chrysoeriol O-hexoside	Flavone C-glycosides	143000	169000	39900	578000	1770000	33300
pmb0034	Positive	277.1	259.7	1.36	276.1	[M+H]+	Glu-Glu	Amino acid derivatives	74700	166000	175000	100000	106000	184000
pmb0037	Positive	166.1	121.4	1.53	165.1	[M+H]+	Hordenine	Alkaloids	3260	60600	4610	21600	479000	20700
pmb0064	Positive	374.1	198.6	2.05	373.1	[M+H]+	DIMBOA glucoside	Others	7430000	2470000	28000	744000	1870000	2390000
pmb0069	Positive	122	105.3	2.26	121	[M+H]+	Benzamide	Others	162000	15000	313000	89400	12500	19000
pmb0108	Positive	375.2	137.6	3.47	374.2	[M+H]+	Feruloyl syringic acid	Hydroxycinnamoyl derivatives	55800	58800	13500	115000	2370	2270
pmb0115	Positive	225.1	151.4	3.71	224.1	[M+H]+	3-Hydroxykynurenine	Amino acid derivatives	8310	42200	26900	31200	75600	27600
pmb0128	Positive	213.3	97.3	4.52	212.3	[M+H]+	delta-Tridecalactone	Lipids_Fatty acids	5150	5170	12400	662000	2110	13200
pmb0130	Positive	203	133.3	4.72	202	[M+H]+	N-Acetyl tryptamine	Phenolamides	292000	ND	1350000	32800	65400	23400
pmb0142	Positive	165.1	95.5	6.04	164.1	[M+H]+	Caffeic aldehyde	Hydroxycinnamoyl derivatives	29600	8250	55200	23800	36500	17200
pmb0149	Positive	351	259.8	6.73	350	[M+H]+	MAG (18:4) isomer1	Lipids_Glycerolipids	13800	25100	13300	8680	6300	3490
pmb0159	Positive	696.4	696.2	7.6	695.4	[M+H]+	DGMG (18:2) isomer2	Lipids_Glycerolipids	280000	115000	33900	4420	14100	6340
pmb0160	Positive	353.3	261.8	7.6	352.3	[M+H]+	MAG (18:3) isomer5	Lipids_Glycerolipids	10800000	4360000	1150000	128000	366000	318000
pmb0161	Positive	696.4	337.8	8.12	695.4	[M+H]+	DGMG (18:2) isomer1	Lipids_Glycerolipids	4690000	15400000	2110000	149000	2980000	1720000
pmb0163	Positive	696.4	696.3	8.11	695.4	[M+H]+	DGMG (18:2) isomer3	Lipids_Glycerolipids	3640000	14900000	2020000	145000	2460000	2660000
pmb0164	Positive	355.1	263.8	8.46	354.1	[M+H]+	MAG (18:2) isomer1	Lipids_Glycerolipids	84400	61200	31400	15100	84400	52000
pmb0165	Positive	494.3	476.6	8.55	493.3	[M+H]+	LysoPC 16:1	Lipids_Glycerophospholipids	1960000	4340000	6010000	461000	25900000	454000
pmb0197	Positive	298.1	166.5	1.16	297.1	[M+H]+	N2-methylguanosine	Nucleotide and its derivates	226000	58700	3090000	157000	445000	182000
pmb0235	Positive	323.1	145.1	2.44	322.1	[M+H]+	O-Feruloyl coumarin	Coumarins	ND	1110	6220	221000	1360	1180
pmb0242	Positive	310	251.6	3.08	310	Protonated	Sinapoylcholine	Cholines	24300	122000	52400	703000	183000	250000
pmb0247	Positive	137.3	94.3	3.14	136.3	[M+H]+	p-Aminobenzoate	Benzoic acid derivatives	11400	116000	73100	60200	45500	60000
pmb0277	Positive	331.1	315.8	5.74	330.1	[M+H]+	Tricin	Flavone	3690000	2670000	16500	38800	241000	135000
pmb0287	Positive	351.4	277.8	7.47	350.4	[M+H]+	MAG (18:4) isomer2	Lipids_Glycerolipids	432000	588000	1280000	552000	1370000	337000
pmb0292	Positive	387.1	331.8	7.65	386.1	[M+H]+	Cholesterol	Others	823000	1140000	2010000	2250000	1930000	1190000
pmb0296	Positive	357.2	339.9	8.97	356.2	[M+H]+	MAG (18:1) isomer2	Lipids_Glycerolipids	2040000	43600000	1910000	167000	9500000	2060000
pmb0302	Positive	126.1	97.3	3.69	125.1	[M+H]+	2-Aminoethylphosphonate	Others	4960	7770	37100	61300	2490	2780
pmb0322	Positive	653.3	345.9	4.76	652.3	[M+H]+	"3’,4’,5’-Tricetin O-rutinoside"	Flavone	973000	ND	40900	1770	ND	3630
pmb0323	Positive	251.1	233.5	1.97	250.1	[M+H]+	N-Caffeoyl putrescine	Phenolamides	5630	13700	18000	54100	12100	3640
pmb0325	Positive	321.1	177.5	2.87	320.1	[M+H]+	N-Feruloyl spermidine	Phenolamides	2340	63900	209000	6840	3350	39700
pmb0374	Positive	136.1	119.3	1.82	135.1	[M+H]+	Aminopurine	Others	15300000	32400000	8040000	18700000	15600000	5290000
pmb0382	Positive	339.1	177.5	3.88	338.1	[M+H]+	O-Feruloyl 4-hydroxylcoumarin	Coumarins	1520000	1270000	2310000	451000	1920000	1780000
pmb0426	Positive	219.1	189.5	3.84	218.1	[M+H]+	"5-Methoxy-N,N-dimethyltryptamine"	Tryptamine derivatives	1240	39600	3130	129000	2640	954
pmb0449	Positive	162.1	98.3	0.8	161.1	[M+H]+	2-Aminoadipic acid (L-Homoglutamic acid)	Amino acids	2770000	2630000	1230000	23100000	1200000	1250000
pmb0464	Positive	458.1	116.4	0.81	457.1	[M+H]+	Aspartic acid di-O-glucoside	Amino acid derivatives	13300000	3040000	5750000	1440000	373000	2060000
pmb0468	Positive	178	161.5	1.65	177	[M+H]+	N-formylmethionine	Amino acid derivatives	61500	47800	1500	244000	43000	7240
pmb0478	Positive	455.1	437.4	1.92	454.1	[M+H]+	Coumarin O-rutinoside	Hydroxycinnamoyl derivatives	ND	888	1690	30100	28800	ND
pmb0484	Positive	104.1	60.2	0.76	103.1	[M+H]+	Choline	Cholines	1770000	1550000	1660000	5270000	2390000	2570000
pmb0489	Positive	397.1	147.4	1.73	396.1	[M+H]+	N-hexosyl-p-coumaroyl putrescine	Phenolamides	ND	1360	2380	2610	2560000	515
pmb0490	Positive	235.1	147.5	2.29	234.1	[M+H]+	N-p-Coumaroyl putrescine	Phenolamides	8840	23100	12700	62200	1540000	30500
pmb0492	Positive	584.2	325.8	2.42	583.2	[M+H]+	"N',N"",N""'-p-coumaroyl-cinnamoyl-caffeoyl spermidine"	Phenolamides	114000	5760000	5080000	1600000	1570000	40500
pmb0493	Positive	277.2	260.8	2.58	276.2	[M+H]+	N'-p-Coumaroyl agmatine	Phenolamides	3210	29900	22400	2770	165000	30900
pmb0494	Positive	295	207.6	2.77	294	[M+H]+	N-Sinapoyl putrescine	Phenolamides	7320	8690	17700	23400	45200000	6810
pmb0496	Positive	307.2	177.5	2.78	306.2	[M+H]+	N-Feruloyl agmatine	Phenolamides	211000	29200	16800	9100	38900	38900
pmb0500	Positive	411.1	177.5	4.75	410.1	[M+H]+	"N',N""-p-coumaroyl-feruloyl putrescine"	Phenolamides	4930	45000	40800	980	177000	233000
pmb0501	Positive	131.1	72.1	0.75	130.1	[M+H]+	Agmatine	Phenolamides	72600	35400	18000	96700	78000	68200
pmb0502	Positive	292.1	147.5	1.82	291.1	[M+H]+	N-p-Coumaroyl spermidine	Phenolamides	ND	2690	4320	ND	65500	242000
pmb0505	Positive	235.1	147.4	2.38	234.1	[M+H]+	N'-p-Coumaroyl putrescine	Phenolamides	9670	126000	50300	47500	81300000	2940000
pmb0508	Positive	277.1	147.5	2.43	276.1	[M+H]+	N-p-Coumaroyl agmatine	Phenolamides	2270	4150	ND	2680	21800	6350
pmb0541	Positive	697.1	696.9	2.09	697.1	Protonated	Cyanidin 3-O-glucosyl-malonylglucoside	Anthocyanins	1830	4080	ND	5250	ND	6830
pmb0542	Positive	535.1	287.4	2.99	535.1	Protonated	Cyanidin 3-O-malonylhexoside	Anthocyanins	ND	ND	37400	ND	ND	ND
pmb0545	Positive	477.1	315.6	3.32	477.1	Protonated	Rosinidin O-hexoside	Anthocyanins	15800	29700	120000	66800	ND	7990
pmb0557	Positive	621.1	287.4	3.26	621.1	Protonated	Cyanidin O-malonyl-malonylhexoside	Anthocyanins	ND	ND	26400	ND	ND	11100
pmb0563	Positive	301.1	273.6	3.95	301.1	Protonated	Peonidin	Anthocyanins	2410000	18100	1390000	9120	20200	334000
pmb0566	Positive	581.2	287.3	3.74	580.2	[M+H]+	Luteolin O-hexosyl-O-pentoside	Flavone	4560	16200	73600	27900	ND	4840
pmb0569	Positive	509.2	347.6	4.17	508.2	[M+H]+	Syringetin 5-O-hexoside	Flavone	10000	49200	26400	10400	7220	3830
pmb0571	Positive	565.1	433.5	4.03	564.1	[M+H]+	Apigenin O-hexosyl-O-pentoside	Flavone	8670	10200	ND	7370	7910	953
pmb0576	Positive	519	271.7	4.23	518	[M+H]+	Apigenin O-malonylhexoside	Flavone	21000	15400	76900	32000	26800	11600
pmb0578	Positive	655	287.7	4.67	654	[M+H]+	Luteolin O-sinapoylhexoside	Flavone	25100	3090	3370	38900	1560	12700
pmb0579	Positive	669	301.6	4.92	668	[M+H]+	Chrysoeriol O-sinapoylhexoside	Flavone	24300	964	3150	14400	3590	15100
pmb0580	Positive	417.1	255.7	5	416.1	[M+H]+	Chrysin 5-O-glucoside (Toringin)	Flavone	19800	29400	549000	63900	10500	5520
pmb0588	Positive	611.1	449.4	3.32	610.1	[M+H]+	"Luteolin 3',7-di-O-glucoside"	Flavone	6610	6240	1340000	4810	333000	6470
pmb0592	Positive	771.1	463.2	3.92	770.1	[M+H]+	Chrysoeriol O-hexosyl-O-rutinoside	Flavone	1260000	64200	13600	7770	ND	610000
pmb0595	Positive	479.2	317.8	4.17	478.2	[M+H]+	Isorhamnetin 5-O-hexoside	Flavonol	296000	1270000	3650000	950000	20200	154000
pmb0600	Positive	609.4	301.7	4.08	608.4	[M+H]+	Chrysoeriol 7-O-rutinoside	Flavone	11900000	55800	ND	320000	2120	1810000
pmb0601	Positive	595.1	301.8	4.12	594.1	[M+H]+	Chrysoeriol O-hexosyl-O-pentoside	Flavone	75900	117000	ND	ND	4990	531000
pmb0602	Positive	509.3	283.6	4.17	508.3	[M+H]+	Syringetin 7-O-hexoside	Flavone	28900	38400	30000	22000	8770	4740
pmb0603	Positive	625.1	331.7	4.17	624.1	[M+H]+	Chrysoeriol O-hexosyl-O-hexoside	Flavone	121000	10600	527	ND	12400	ND
pmb0605	Positive	433.1	271.7	4.21	432.1	[M+H]+	Apigenin 7-O-glucoside (Cosmosiin)	Flavone	557000	200000	82800	173000	41200	43200
pmb0606	Positive	477.1	287	4.19	476.1	[M+H]+	Chrysoeriol O-glucuronic acid	Flavone	28900	8810	10800000	15800	ND	24400
pmb0607	Positive	463.2	287.7	4.3	462.2	[M+H]+	Chrysoeriol 7-O-hexoside	Flavone	15700000	773000	22100000	1150000	454000	131000
pmb0608	Positive	549.1	301.7	4.55	548.1	[M+H]+	Chrysoeriol O-malonylhexoside	Flavone	4130000	196000	1200000	38800	20300	7110
pmb0615	Positive	789.1	789.1	2.58	788.1	[M+H]+	Hesperetin C-hexosyl-O-hexosyl-O-hexoside	Flavone C-glycosides	ND	ND	3340	155000	1980	1700
pmb0618	Positive	627.1	430	2.78	626.1	[M+H]+	8-C-hexosyl-hesperetin O-hexoside	Flavone C-glycosides	203000	144000	293000	3040000	12800	19200
pmb0620	Positive	787.1	344.1	2.77	786.1	[M+H]+	Chrysoeriol 6-C-hexoside 8-C-hexoside-O-hexoside	Flavone C-glycosides	11400	9050	23900	151000	92900	706
pmb0622	Positive	611.2	412.3	3.09	610.2	[M+H]+	C-hexosyl-luteolin O-hexoside	Flavone C-glycosides	19200	52300	1670	436000	37800	59000
pmb0623	Positive	625.2	398.1	2.96	624.2	[M+H]+	6-C-hexosyl chrysoeriol O-hexoside	Flavone C-glycosides	5850	35100	14800	42500	447000	17200
pmb0624	Positive	611.1	329	3.09	610.1	[M+H]+	6-C-hexosyl-luteolin O-hexoside	Flavone C-glycosides	52400	62300	19200	20200	219000	11700
pmb0628	Positive	613.1	300.3	3.09	612.1	[M+H]+	Eriodictiol C-hexosyl-O-hexoside	Flavone C-glycosides	2980	18900	11900	29800	49800	9600
pmb0629	Positive	463.1	379.6	3.04	462.1	[M+H]+	Chrysoeriol 6-C-hexoside	Flavone C-glycosides	5930	33300	7290	8200	121000	2010
pmb0631	Positive	581.1	467.9	3.17	580.1	[M+H]+	C-hexosyl-luteolin C-pentoside	Flavone C-glycosides	511000	ND	ND	ND	ND	ND
pmb0636	Positive	581.1	335.9	3.18	580.1	[M+H]+	6-C-hexosyl luteolin O-pentoside	Flavone C-glycosides	251000	1740	3590	6160	1550	ND
pmb0644	Positive	449.1	329.6	3.45	448.1	[M+H]+	Luteolin C-hexoside	Flavone C-glycosides	308000	1130000	2530000	8950000	1680000	2220000
pmb0647	Positive	581.1	449.2	3.46	580.1	[M+H]+	8-C-hexosyl-luteolin O-pentoside	Flavone C-glycosides	2740	7610	3660	15100	6400	3850
pmb0652	Positive	565.1	397.8	3.6	564.1	[M+H]+	C-hexosyl-apigenin O-pentoside	Flavone C-glycosides	ND	35000000	25100	17300	15300	1870
pmb0653	Positive	595.1	415.4	3.68	594.1	[M+H]+	"di-C,C-hexosyl-apigenin"	Flavone C-glycosides	1930	1350000	523000	ND	9690	4230
pmb0660	Positive	757.2	757	3.73	756.2	[M+H]+	C-hexosyl-luteolin O-p-coumaroylhexoside	Flavone C-glycosides	1390	ND	3760	138000	3000	3610
pmb0661	Positive	609.1	463.4	3.87	608.1	[M+H]+	Chrysoeriol C-hexosyl-O-rhamnoside	Flavone C-glycosides	1050000	130000	148000	3810	3280	555000
pmb0662	Positive	787.2	733.2	3.64	786.2	[M+H]+	C-hexosyl-luteolin O-feruloylhexoside	Flavone C-glycosides	6440	9070	8400	6710	357000	3320
pmb0665	Positive	611.2	299.8	3.78	610.2	[M+H]+	Luteolin 8-C-hexosyl-O-hexoside	Flavone C-glycosides	77500	30200	1020000	10200000	55800	76900
pmb0666	Positive	801.1	681.7	3.82	800.1	[M+H]+	6-C-hexosyl-apigenin O-sinapoylhexoside	Flavone C-glycosides	7080	26100	17200	8200	ND	88300
pmb0667	Positive	757.1	739	3.87	756.1	[M+H]+	C-hexosyl-luteolin O-feruloylpentoside	Flavone C-glycosides	5780	13900	20800	8740	621	3990
pmb0672	Positive	771.1	367.9	4.02	770.1	[M+H]+	6-C-hexosyl-apigenin O-feruloylhexoside	Flavone C-glycosides	2700000	3380	2770	5540	2750	33600
pmb0673	Positive	403.1	367.7	4.3	402.1	[M+H]+	Apigenin 6-C-pentoside	Flavone C-glycosides	11100	128000	19500	4410	2590	ND
pmb0681	Positive	403.1	367.6	4.32	402.1	[M+H]+	Apigenin 8-C-pentoside	Flavone C-glycosides	7490	107000	ND	ND	ND	5290
pmb0684	Positive	655.2	655	4.42	654.2	[M+H]+	C-hexosyl-luteolin O-sinapic acid	Flavone C-glycosides	30500	ND	ND	52900	1830	21800
pmb0686	Positive	537	289.7	4.41	536	[M+H]+	Eriodictyol O-malonylhexoside	Flavanone	324000	3010	11100	7880	ND	ND
pmb0689	Positive	463.1	301.8	4.75	462.1	[M+H]+	Chrysoeriol C-hexoside	Flavone C-glycosides	30600	ND	8380	ND	ND	2850
pmb0691	Positive	757.1	757	3.09	756.1	[M+H]+	Luteolin C-hexosyl-O-rhamnoside O-hexoside	Flavone C-glycosides	ND	4390	5930	201000	ND	ND
pmb0693	Positive	565.1	481.7	3.39	564.1	[M+H]+	C-hexosyl-apigenin C-pentoside	Flavone C-glycosides	109000	1590000	ND	9450	ND	2790
pmb0696	Positive	625	397.8	3.46	624	[M+H]+	8-C-hexosyl chrysoeriol O-hexoside	Flavone C-glycosides	134000	21700	70900	9190	1750000	ND
pmb0701	Positive	463.1	367.8	3.89	462.1	[M+H]+	Chrysoeriol 8-C-hexoside	Flavone C-glycosides	137000	1200000	3650000	281000	2990000	808000
pmb0709	Positive	713.1	303.6	3.49	712.1	[M+H]+	Quercetin 7-O-malonylhexosyl-hexoside	Flavonol	ND	56000	17200	1800	ND	ND
pmb0711	Positive	611.2	303.7	3.7	610.2	[M+H]+	Quercetin 7-O-rutinoside	Flavonol	8790	22500	653000	6460000	ND	29800
pmb0712	Positive	655.2	331.7	3.5	654.2	[M+H]+	Tricin 5-O-hexosyl-O-hexoside	Flavone	27500	89800	98500	4420	2900	ND
pmb0713	Positive	655.2	331.7	3.37	654.2	[M+H]+	Tricin 7-O-hexosyl-O-hexoside	Flavone	35400	135000	97700	10500	1510	ND
pmb0714	Positive	689.2	689	4.01	688.2	[M+H]+	Tricin 4'-O-(β-guaiacylglyceryl) ether 5-O-hexoside	Flavonolignan	7710	11600	12000	31500	4950	2030
pmb0720	Positive	579.1	331.7	4.56	578.1	[M+H]+	Tricin O-malonylhexoside	Flavone	209000	2470000	55100	17100	28400	3440
pmb0724	Positive	477.1	331.8	4.99	476.1	[M+H]+	Tricin O-rhamnoside	Flavone	9220	ND	8460	14500	1660	60800
pmb0725	Positive	669.1	669	5.1	668.1	[M+H]+	Tricin 7-O-feruloylhexoside	Flavone	8750	3600	3520	ND	ND	ND
pmb0736	Positive	493.1	331.8	4.3	492.1	[M+H]+	Tricin 7-O-hexoside	Flavone	244000	6860000	126000	265000	185000	42300
pmb0738	Positive	699.2	331.6	4.88	698.2	[M+H]+	Tricin O-sinapoylhexoside	Flavone	12200	17900	5640	11000	4230	ND
pmb0744	Positive	435.3	331.8	5.48	434.3	[M+H]+	Tricin O-phenylformic acid	Flavone	ND	19800	3600	ND	ND	ND
pmb0745	Positive	497.1	331.8	5.75	496.1	[M+H]+	Tricin 4'-O-syringyl alcohol	Flavonolignan	4080	166000	10200	5480	7890	3460
pmb0749	Positive	369.1	177.5	2.12	368.1	[M+H]+	O-Feruloyl quinic acid	Quinate and its derivatives	13300	24500	17500	5010	1650	4590
pmb0750	Positive	355.1	145.4	2.35	354.1	[M+H]+	Neochlorogenic acid (5-O-Caffeoylquinic acid)	Quinate and its derivatives	167000	4570	17900	2700	11400	50100
pmb0751	Positive	321.1	147.5	3.81	320.1	[M+H]+	5-O-p-Coumaroyl shikimic acid	Quinate and its derivatives	656000	80100	4540	92600	10100	90200
pmb0752	Positive	369.1	177.5	3.01	368.1	[M+H]+	3-O-Feruloyl quinic acid	Quinate and its derivatives	2190000	1220000	4480	10700	69300	236000
pmb0764	Positive	144.1	142.9	2.6	143.1	[M+H]+	4-Methyl-5-thiazoleethanol	Others	288000	1660000	2610000	316000	184000	2420000
pmb0766	Positive	390.4	284.9	7.2	389.4	[M+H]+	Azoxystrobin acid	Others	1070000	2010000	1300000	1430000	2110000	865000
pmb0770	Positive	353.1	177.5	4.79	352.1	[M+H]+	N-Feruloyl serotonin	Tryptamine derivatives	8750	911000	12700	14000	667000	7450
pmb0771	Positive	314	177.5	4.91	313	[M+H]+	N-Feruloyl tyramine	Phenolamides	9440	21300	25800000	75800	5060	1340000
pmb0772	Positive	307.1	131.4	5.94	306.1	[M+H]+	N-Cinnamoyl serotonin	Tryptamine derivatives	2160	577	3300	2800	17900	6660
pmb0774	Positive	177.2	160.5	1.63	176.2	[M+H]+	N-hydroxy tryptamine	Tryptamine derivatives	1980000	1980000	54200	7830000	1730000	30400
pmb0776	Positive	337.1	177.5	2.79	336.1	[M+H]+	N-Feruloyl tryptamine	Tryptamine derivatives	23400	27900	2300	198000	7480	134000
pmb0782	Positive	86.1	56	1.19	85.1	[M+H]+	Piperidine	Alkaloids	3260000	3930000	17100000	5280000	904000	1440000
pmb0785	Positive	130.1	128.4	4.71	129.1	[M+H]+	Isoquinoline	Alkaloids	794000	99700	66600	31200	201000	255000
pmb0786	Positive	180	84.2	0.69	179	[M+H]+	Glucosamine	Carbohydrates	1270000	879000	883000	412000	568000	185000
pmb0789	Positive	332.1	314.7	1.16	331.1	[M+H]+	Pyridoxine O-glucoside	Vitamins	397000	618000	1380000	42000000	328000	220000
pmb0800	Positive	123.1	80.3	1.52	122.1	[M+H]+	Niacinamide	Vitamins	1350000	1940000	383000	2270000	246000	265000
pmb0801	Positive	346	184.5	1.58	345	[M+H]+	4-Pyridoxic acid O-hexoside	Vitamins	2060000	19100000	112000	472000	39200	2480000
pmb0802	Positive	220.2	202.7	2.15	219.2	[M+H]+	D-Pantothenic acid	Vitamins	8990000	3350000	12600000	34800000	7460000	4550000
pmb0803	Positive	508.1	152.5	3.22	507.1	[M+H]+	Pyridoxine O-feruloyl hexoside	Vitamins	7490	2070	2000	1810	ND	4650
pmb0808	Positive	353.1	272.8	2.83	352.1	[M+H]+	"6,7-dihydroxycoumarin 6-O-quinic acid"	Coumarins	101000	5280	ND	30000	3660	41000
pmb0812	Positive	127.1	81.2	2.85	126.1	[M+H]+	Imidazole-4-acetate	Indole derivatives	33100	289000	155000	110000	58900	23000
pmb0818	Positive	206.1	147.5	2.39	205.1	[M+H]+	Methoxyindoleacetic acid	Indole derivatives	3230000	3100000	14500000	5230000	4850000	1150000
pmb0819	Positive	157	130.4	2.39	156	[M+H]+	3-Indoleacetonitrile	Indole derivatives	1050000	822000	3120000	802000	1590000	507000
pmb0829	Positive	98.9	81.1	0.88	97.9	[M+H]+	Phosphoric acid	Organic acids	89700000	21800000	35400000	19400000	45400000	18600000
pmb0835	Positive	611.2	611.1	2.36	610.2	[M+H]+	Gallocatechin-gallocatechin	Catechin derivatives	121000	35100	4110	10400	38300	123000
pmb0837	Positive	577.1	425.4	2.92	576.1	[M+H]+	Procyanidin A3	Proanthocyanidins	ND	70800	ND	614000	ND	ND
pmb0848	Positive	494.3	184.6	7.88	493.3	[M+H]+	LysoPC 16:1 (2n isomer)	Lipids_Glycerophospholipids	72100000	29200000	721000	5170000	11400000	2270000
pmb0852	Positive	520.3	502.3	8.43	519.3	[M+H]+	LysoPC 18:2	Lipids_Glycerophospholipids	6010000	21000000	4360000	3230000	15100000	3510000
pmb0854	Positive	518.3	459.6	8.79	517.3	[M+H]+	LysoPC 18:3	Lipids_Glycerophospholipids	1220000	1980000	510000	258000	1940000	916000
pmb0855	Positive	496.3	478.3	8.8	495.3	[M+H]+	LysoPC 16:0	Lipids_Glycerophospholipids	5970000	16800000	1320000	667000	9890000	3140000
pmb0856	Positive	480.5	339.9	8.86	479.5	[M+H]+	LysoPE 18:1 (2n isomer)	Lipids_Glycerophospholipids	19200000	2840000	1020000	4810000	826000	2360000
pmb0859	Positive	522.4	184.5	8.91	521.4	[M+H]+	LysoPC 18:1 (2n isomer)	Lipids_Glycerophospholipids	23300000	7970000	1510000	7690000	3950000	3110000
pmb0862	Positive	440.1	422.7	6.77	439.1	[M+H]+	LysoPC 12:1	Lipids_Glycerophospholipids	199000	3900000	40100	12400	259000	38000
pmb0863	Positive	492.3	184.5	7.34	491.3	[M+H]+	LysoPC 16:2 (2n isomer)	Lipids_Glycerophospholipids	11900000	2100000	1970000	2140000	834000	621000
pmb0864	Positive	426.3	285.8	7.69	425.3	[M+H]+	LysoPE 14:0	Lipids_Glycerophospholipids	2680000	121000000	1330000	534000	2570000	638000
pmb0865	Positive	518.2	500.3	7.71	517.2	[M+H]+	LysoPC 18:3 (2n isomer)	Lipids_Glycerophospholipids	4400000	1530000	494000	1210000	908000	163000
pmb0866	Positive	468.1	450.5	7.74	467.1	[M+H]+	LysoPC 14:0	Lipids_Glycerophospholipids	2240000	82800000	1030000	253000	7290000	589000
pmb0873	Positive	520	125	8.25	519	[M+H]+	LysoPC 18:2 (2n isomer)	Lipids_Glycerophospholipids	1180000	1960000	310000	448000	659000	218000
pmb0874	Positive	478.6	337.9	8.38	477.6	[M+H]+	LysoPE 18:2 (2n isomer)	Lipids_Glycerophospholipids	6150000	41000000	3610000	3280000	11800000	2880000
pmb0876	Positive	454.2	314	8.74	453.2	[M+H]+	LysoPE 16:0	Lipids_Glycerophospholipids	5820000	23900000	892000	667000	3930000	1710000
pmb0877	Positive	480.1	339.9	8.87	479.1	[M+H]+	LysoPE 18:1	Lipids_Glycerophospholipids	33800000	3490000	1770000	9310000	1280000	4380000
pmb0880	Positive	482.1	314	8.98	481.1	[M+H]+	LysoPE 18:0 (2n isomer)	Lipids_Glycerophospholipids	177000	1750000	23000	ND	24700	141000
pmb0882	Positive	522.1	125.5	9.07	521.1	[M+H]+	LysoPC 18:1	Lipids_Glycerophospholipids	2150000	5590000	691000	1170000	3320000	716000
pmb0883	Positive	482.1	341.9	9.86	481.1	[M+H]+	LysoPE 18:0	Lipids_Glycerophospholipids	1230000	9790000	193000	98900	1380000	359000
pmb0889	Positive	279.3	201.5	8.96	278.3	[M+H]+	Punicic acid	Lipids_Fatty acids	1260000	2730000	2990000	857000	2440000	4980000
pmb0890	Positive	355.1	337.9	10.52	354.1	[M+H]+	MAG (18:2)	Lipids_Glycerolipids	20600000	16400000	11800000	6370000	6010000	3500000
pmb0896	Positive	265.1	177.5	2.33	264.1	[M+H]+	N'-Feruloyl putrescine	Phenolamides	5030000	ND	10900	15700	233000	44000
pmb0907	Positive	265.1	177.5	2.29	264.1	[M+H]+	N-Feruloyl putrescine	Phenolamides	9240000	17200	21000	39200	491000	66800
pmb0952	Positive	265.1	140.4	0.74	264.1	[M+H]+	Thiamine	Vitamins	3230000	4010000	1920000	5570000	4290000	4790000
pmb0962	Positive	235.1	118.4	0.8	234.1	[M+H]+	Lysine butyrate	Amino acid derivatives	2230000	8030000	55900000	18300	17600000	85800
pmb0964	Positive	366.2	203.5	0.8	365.2	[M+H]+	iP7G	Nucleotide and its derivates	548000	881000	783000	1060000	582000	1090000
pmb1096	Positive	118	58.2	2.39	117	[M+H]+	Indole	Indole derivatives	4640000	4840000	18900000	6180000	7100000	1640000
pmb1178	Positive	339.1	177.5	3.32	338.1	[M+H]+	O-Feruloyl 2-hydroxylcoumarin	Coumarins	323000	598000	9950000	26600	144000	1580000
pmb1240	Positive	503.2	311.8	3.79	502.2	[M+H]+	Phellodensin F	Others	2600	25300	87200	108000	4200	4820
pmb1283	Positive	448.1	215.7	4.16	447.1	[M+H]+	L-Glutaminyl-L-valyl-L-valyl-L-cysteine	Amino acid derivatives	6100	ND	46300	3100	1180	ND
pmb1312	Positive	689.2	688.9	4.43	688.2	[M+H]+	Tricin 4'-O-(β-guaiacylglyceryl) ether 7-O-hexoside	Flavonolignan	ND	786000	2670	6900	645	7750
pmb1318	Positive	457.2	191.5	4.48	456.2	[M+H]+	8-Methyl-2-oxo-4-phenyl-2H-chromen-7-yl 4-(hexyloxy)benzoate	Benzoic acid derivatives	26300	24500	423000	7210	7500	7860
pmb1452	Positive	275.1	258.1	6.23	274.1	[M+H]+	N-Lauryldiethanolamine	Others	313000	547000	383000	416000	463000	141000
pmb1562	Positive	351	259.9	7.8	350	[M+H]+	MAG (18:4) isomer3	Lipids_Glycerolipids	90000	415000	40400	11900	11900	8220
pmb1574	Positive	277.2	137.5	8.21	276.2	[M+H]+	Octadecadien-6-ynoic acid	Lipids_Fatty acids	223000	283000	903000	96500	317000	250000
pmb1605	Positive	353.3	335.8	8.45	352.3	[M+H]+	MAG (18:3) isomer3	Lipids_Glycerolipids	2240000	29500000	3110000	1220000	2130000	3290000
pmb1626	Positive	534.4	262.9	9.22	533.4	[M+H]+	MGMG (18:2) isomer1	Lipids_Glycerolipids	287000	1740000	423000	47400	17000000	646000
pmb1650	Positive	279.2	149.4	9.71	278.2	[M+H]+	"Octadeca-11E,13E,15Z-trienoic acid"	Lipids_Fatty acids	834000	1200000	3250000	960000	1660000	1390000
pmb1652	Positive	149	121.3	9.71	148	[M+H]+	Phthalic anhydride	Others	2600000	1720000	10100000	3370000	4700000	4470000
pmb1656	Positive	353.1	173.7	9.9	352.1	[M+H]+	MAG (18:3) isomer4	Lipids_Glycerolipids	336000	143000	226000	127000	46300	19400
pmb1754	Positive	184	83.2	0.78	183	[M+H]+	O-Phosphocholine	Cholines	3410000	1330000	640000	14700000	1680000	5550000
pmb1912	Positive	474.2	327.8	2.3	473.2	[M+H]+	10-Formyl-THF	Others	1850000	43200000	1040000	4990000	2060000	425000
pmb2165	Positive	412.3	184.7	5.65	411.3	[M+H]+	LysoPC 10:0	Lipids_Glycerophospholipids	77500	374000	5290	7530	8490	3560
pmb2211	Positive	343.1	240.9	6.59	342.1	[M+H]+	Cocamidopropyl betaine	Others	300000	490000	636000	408000	633000	347000
pmb2221	Positive	318.3	300.9	6.95	317.3	[M+H]+	4-Hydroxysphinganine	Lipids_Fatty acids	9010000	12200000	1930000	1470000	32700000	15900000
pmb2222	Positive	319.1	301.9	7.07	318.1	[M+H]+	Phytocassane C	Terpenoids	1920000	3220000	383000	289000	7170000	3180000
pmb2228	Positive	538.1	184.5	6.84	537.1	[M+H]+	LysoPC 19:0	Lipids_Glycerophospholipids	750000	32700000	91100	187000	474000	440000
pmb2251	Positive	694.1	335.8	7.6	693.1	[M+H]+	DGMG (18:1)	Lipids_Glycerolipids	1520000	694000	185000	22400	59500	51100
pmb2260	Positive	480.1	184.5	7.76	479.1	[M+H]+	LysoPC 15:1	Lipids_Glycerophospholipids	3130000	3610000	90900	147000	6950000	558000
pmb2319	Positive	482.3	184.5	8.26	481.3	[M+H]+	LysoPC 15:0	Lipids_Glycerophospholipids	7170000	71900000	6550000	3330000	62600000	4840000
pmb2325	Positive	353.1	261.8	8.42	352.1	[M+H]+	MAG (18:3) isomer2	Lipids_Glycerolipids	323000	4420000	399000	143000	289000	411000
pmb2363	Positive	357.2	339.9	8.76	356.2	[M+H]+	MAG (18:1) isomer1	Lipids_Glycerolipids	8970000	4230000	1700000	147000	831000	1250000
pmb2369	Positive	772.1	478.4	8.79	771.1	[M+H]+	PC 19:2/16:0	Lipids_Glycerophospholipids	818000	1310000	52100	24000	1530000	372000
pmb2383	Positive	534.1	338	9.04	533.1	[M+H]+	MGMG (18:2) isomer2	Lipids_Glycerolipids	155000	33300	104000	7640	615000	72400
pmb2388	Positive	524.1	507.4	8.91	523.1	[M+H]+	LysoPC 18:0 (2n isomer)	Lipids_Glycerophospholipids	4780000	1300000	291000	1680000	696000	683000
pmb2406	Positive	510.1	510.4	9.34	509.1	[M+H]+	LysoPC 17:0	Lipids_Glycerophospholipids	5450000	123000000	1320000	716000	15800000	2390000
pmb2444	Positive	353.2	261.8	10.06	352.2	[M+H]+	MAG (18:3) isomer1	Lipids_Glycerolipids	11700000	43700000	37400000	6280000	34600000	6180000
pmb2507	Negative	213.1	78.9	0.92	214.1	[M-H]-	2-Deoxyribose 1-phosphate	Carbohydrates	62100	25500	54300	13800000	18100	38400
pmb2554	Negative	529.1	355.9	2.16	530.1	[M-H]-	5-O-Feruloyl quinic acid glucoside	Quinate and its derivatives	12900	ND	ND	ND	4100	ND
pmb2561	Negative	190.1	84	2.37	191.1	[M-H]-	N-Acetylmethionine	Amino acid derivatives	ND	9020	982000	56800	4150	ND
pmb2586	Negative	593.1	549.4	3.72	594.1	[M-H]-	Gallocatechin-catechin	Catechin derivatives	96200	ND	76100	ND	ND	ND
pmb2591	Negative	245	203.2	3.87	246	[M-H]-	Acetyl tryptophan	Amino acid derivatives	ND	31100	12600000	58800	4110	2770
pmb2601	Negative	307.1	161.2	4.38	308.1	[M-H]-	7-hydroxycoumarin-beta-rhamnoside	Coumarins	67800	ND	ND	ND	ND	ND
pmb2620	Negative	207.1	192.1	5.52	208.1	[M-H]-	"3,4-Dimethoxycinnamic acid"	Hydroxycinnamoyl derivatives	44900	529000	104000	ND	ND	102000
pmb2640	Negative	199	181.3	9.66	200	[M-H]-	Lauric acid (C12:0)	Lipids_Fatty acids	23600	28700	51500	24700	29000	28000
pmb2643	Negative	225	207.2	10.05	226	[M-H]-	Myristoleic acid (C14:1)	Lipids_Fatty acids	7740	7660	12800	9310	8540	9880
pmb2653	Negative	649.1	503.3	0.76	650.1	[M-H]-	D(+)-Melezitose O-rhamnoside	Carbohydrates	74100	78300	75900	779000	48700	469000
pmb2654	Negative	460.1	118.2	0.78	461.1	[M-H]-	Anthranilate O-hexosyl-O-hexoside	Benzoic acid derivatives	38100	206000	180000	3590000	66400	340000
pmb2657	Negative	289.1	191.2	0.71	290.1	[M-H]-	Argininosuccinate	Organic acids	167000	33800	ND	17400	17500	ND
pmb2673	Negative	210.1	135.2	1.5	211.1	[M-H]-	"3-(6-Hydroxy-3,4-dioxo-1,5-cyclohexadien-1-yl)-L-alanine"	Amino acid derivatives	ND	36800	ND	ND	22400	12900
pmb2684	Negative	328.1	134.2	1.68	329.1	[M-H]-	Cyclic AMP	Nucleotide and its derivates	182000	282000	57000	117000	230000	90400
pmb2723	Negative	485.1	323.3	3.44	486.1	[M-H]-	4-hydroxycoumarin di-glucoside	Coumarins	5910	8230	ND	190000	ND	ND
pmb2778	Negative	295	183.3	8.96	296	[M-H]-	"9,10-EODE"	Lipids_Fatty acids	1440000	3420000	3160000	856000	2410000	4990000
pmb2786	Negative	293	275.4	8.42	294	[M-H]-	9-HOTrE	Lipids_Fatty acids	398000	815000	1590000	333000	235000	617000
pmb2787	Negative	293.2	249.9	9.19	294.2	[M-H]-	9-KODE	Lipids_Fatty acids	824000	1200000	4410000	239000	884000	686000
pmb2789	Negative	309	291.5	7.54	310	[M-H]-	13-HpOTrE(r)	Lipids_Fatty acids	132000	67900	558000	70900	89800	305000
pmb2791	Negative	309.1	291.4	7.55	310.1	[M-H]-	9-HpOTrE	Lipids_Fatty acids	85700	48200	441000	60500	52200	187000
pmb2792	Negative	293	193.2	7.81	294	[M-H]-	13-HOTrE(r)	Lipids_Fatty acids	186000	182000	421000	151000	304000	227000
pmb2795	Negative	177	145.2	5.5	178	[M-H]-	4-Methoxycinnamic acid	Hydroxycinnamoyl derivatives	1460000	9070	9120	18900	5720	60900
pmb2799	Negative	295	277.5	9.74	296	[M-H]-	"12,13-EODE"	Lipids_Fatty acids	5170000	18300000	9010000	1490000	14100000	11700000
pmb2804	Negative	311.1	293.4	7.87	312.1	[M-H]-	13-HPODE	Lipids_Fatty acids	1780000	467000	4180000	534000	1310000	5530000
pmb2819	Negative	665.1	323.4	2.16	666.1	[M-H]-	O-Caffeoyl maltotriose	Hydroxycinnamoyl derivatives	144000	ND	ND	56700	106000	25300
pmb2826	Negative	147	85	1.03	148	[M-H]-	Citramalate	Organic acids	207000	193000	113000	279000	29500	78200
pmb2831	Negative	315.1	153.2	2.44	316.1	[M-H]-	Protocatechuic acid O-glucoside	Catechin derivatives	ND	1150000	491000	727000	18400	ND
pmb2833	Negative	529	329.3	2.13	530	[M-H]-	3-O-Feruloyl quinic acid glucoside	Quinate and its derivatives	10100	ND	ND	ND	ND	ND
pmb2835	Negative	181.1	151.1	3.95	182.1	[M-H]-	Syringaldehyde	Hydroxycinnamoyl derivatives	ND	ND	709000	ND	ND	ND
pmb2849	Negative	347.1	319.3	4.63	348.1	[M-H]-	Camptothecin	Alkaloids	6780	15900	7370	ND	ND	ND
pmb2855	Negative	307	145.2	0.77	308	[M-H]-	L-Glutamine O-hexside	Amino acid derivatives	807000	743000	2730000	573000	102000	48400
pmb2857	Negative	308.1	128.2	0.8	309.1	[M-H]-	L-Glutamic acid O-glucoside	Amino acid derivatives	908000	2880000	13500000	933000	377000	733000
pmb2858	Negative	665.1	485.3	0.81	666.1	[M-H]-	Maltotetraose	Carbohydrates	18600	113000	24700	181000	30000	69500
pmb2867	Negative	350.1	144.2	1.72	351.1	[M-H]-	Kynurenic acid O-hexside	Organic acids	ND	3300000	ND	ND	3530	12700
pmb2871	Negative	315.1	152.1	1.84	316.1	[M-H]-	"2,5-dihydroxy benzoic acid O-hexside"	Benzoic acid derivatives	398000	142000	4110000	9350000	43500	155000
pmb2873	Negative	214.1	134.2	3.65	215.1	[M-H]-	3-(2-Naphthyl)-D-alanine	Amino acid derivatives	58100	30800	45300	63500	40100	33400
pmb2893	Negative	291.2	119.2	2.46	292.2	[M-H]-	N-p-Coumaroyl hydroxyagmatine	Phenolamides	6020	47700	127000	224000	653000	ND
pmb2922	Negative	565.1	323.3	1.11	566.1	[M-H]-	Uridine 5'-diphospho-D-glucose	Nucleotide and its derivates	71900	11000	34000	ND	4250	3540
pmb2928	Negative	331	313.7	2.02	332	[M-H]-	Gallic acid O-Hexoside	Benzoic acid derivatives	15800	232000	80500	1350000	ND	13600
pmb2933	Negative	311.1	149.2	2.16	312.1	[M-H]-	Caftaric acid	Hydroxycinnamoyl derivatives	27400	160000	12000	445000	8070	21600
pmb2938	Negative	353.1	191.2	3	354.1	[M-H]-	4-O-Caffeoyl quinic acid (criptochlorogenic acid)	Quinate and its derivatives	ND	109000	13000	29700	9000	66500
pmb2940	Negative	385.1	223.2	3.26	386.1	[M-H]-	1-O-beta-D-Glucopyranosyl sinapate	Hydroxycinnamoyl derivatives	53100	18900	303000	381000	6610	16100
pmb2947	Negative	865.1	407.2	3.44	866.1	[M-H]-	Catechin-catechin-catechin	Catechin derivatives	ND	ND	ND	709000	ND	ND
pmb2948	Negative	346.1	211.1	0.85	347.1	[M-H]-	Adenosine 3'-monophosphate	Nucleotide and its derivates	66800	ND	129000	69900	3520	12300
pmb2954	Negative	771.1	609.5	2.83	772.1	[M-H]-	Luteolin O-hexosyl-O-hexosyl-O-hexoside	Flavone	8210	11500	134000	2080000	19900	9
pmb2957	Negative	465.1	285.3	2.59	466.1	[M-H]-	Cyanidin O-syringic acid	Anthocyanins	19100	7110	ND	15500	ND	12000
pmb2976	Negative	755.1	311.4	3.74	756.1	[M-H]-	Chrysoeriol C-pentosyl-O-hexosyl-O-hexoside	Flavone C-glycosides	ND	ND	ND	67200	ND	ND
pmb2977	Negative	739.2	740	3.87	740.2	[M-H]-	Chrysoeriol 8-C-pentosyl-O-rutinoside	Flavone C-glycosides	ND	ND	ND	62500	ND	ND
pmb2979	Negative	549.2	387.3	3.91	550.2	[M-H]-	Hesperetin O-malonylhexoside	Flavanone	ND	52200	ND	ND	ND	ND
pmb2987	Negative	487.1	283.2	2.63	488.1	[M-H]-	Acacetin O-acetyl hexoside	Flavone	54000	5540	23700	19800	6900	ND
pmb2991	Negative	739.1	269.3	3.79	740.1	[M-H]-	Apigenin O-hexosyl-O-rutinoside	Flavone	38300	6390	ND	ND	ND	ND
pmb2999	Negative	461.1	285.2	3.87	462.1	[M-H]-	Chrysoeriol 5-O-hexoside	Flavone	ND	71100	2580000	1710000	5680	44100
pmb3000	Negative	503.1	341.3	3.94	504.1	[M-H]-	Chrysoeriol O-acetylhexoside	Flavone	6230	32200	48400	8080	ND	12200
pmb3013	Negative	519.1	315.3	4.32	520.1	[M-H]-	Isorhamnetin O-acetyl-hexoside	Flavonol	ND	75400	23300	ND	ND	ND
pmb3023	Negative	449.1	329.3	3.37	450.1	[M-H]-	Eriodictyol C-hexoside	Flavone C-glycosides	33700	120000	87900	4340000	82000	53600
pmb3026	Negative	505.1	301.2	3.8	506.1	[M-H]-	Quercetin O-acetylhexoside	Flavonol	ND	29400	62300	11600	ND	3680
pmb3028	Negative	535	329.4	3.75	536	[M-H]-	Tricin O-sinapic acid	Flavone	ND	35300	7510	41500	7490	ND
pmb3031	Negative	403.1	328.2	5.23	404.1	[M-H]-	Tricin O-glycerol	Flavone	ND	97800	ND	ND	ND	ND
pmb3041	Negative	521.1	329.3	3.81	522.1	[M-H]-	Tricin O-saccharic acid	Flavone	ND	262000	12900	1580000	11800	8060
pmb3042	Negative	491.1	329.3	4	492.1	[M-H]-	Tricin 5-O-hexoside	Flavone	ND	ND	130000	5530	4190	ND
pmb3043	Negative	637.1	269.3	4.07	638.1	[M-H]-	Tricin 5-O-rutinoside	Flavone	15700	24600	ND	6940	ND	84300
pmb3044	Negative	653.1	593.4	4.16	654.1	[M-H]-	Tricin di-O-hexoside	Flavone	ND	857000	ND	ND	ND	ND
pmb3047	Negative	657.1	495.3	4.5	658.1	[M-H]-	Tricin 4'-O-(syringyl alcohol) ether 5-O-hexoside	Flavonolignan	ND	ND	ND	33200	ND	ND
pmb3052	Negative	525.1	314.5	5.84	526.1	[M-H]-	Tricin 4'-O-β-guaiacylglycerol	Flavonolignan	ND	323000	ND	ND	ND	ND
pmb3053	Negative	523.1	329.3	6	524.1	[M-H]-	Tricin O-eudesmic acid	Flavone	ND	72900	ND	ND	ND	ND
pmb3058	Negative	369	191.1	2.16	370	[M-H]-	Quinic acid O-glucuronic acid	Quinate and its derivatives	ND	ND	ND	755000	ND	ND
pmb3061	Negative	499.1	163.2	2.1	500.1	[M-H]-	5-O-p-coumaroyl quinic acid O-hexoside	Quinate and its derivatives	ND	ND	47400	ND	ND	ND
pmb3062	Negative	385.1	152.2	2.12	386.1	[M-H]-	Eudesmoyl quinic acid	Quinate and its derivatives	20600	20800	9900	4220	ND	ND
pmb3064	Negative	499.2	173.2	2.5	500.2	[M-H]-	3-O-p-coumaroyl quinic acid O-hexoside	Quinate and its derivatives	ND	ND	ND	29800	ND	ND
pmb3066	Negative	481.1	445.4	2.62	482.1	[M-H]-	5-O-p-coumaroyl shikimic acid O-hexoside	Quinate and its derivatives	ND	ND	ND	48900	ND	ND
pmb3068	Negative	337.1	155.8	2.85	338.1	[M-H]-	1-O-p-Coumaroyl quinic acid	Quinate and its derivatives	36500	18200	ND	13500	9260	8580
pmb3072	Negative	481.1	319.3	3.23	482.1	[M-H]-	3-O-p-coumaroyl shikimic acid O-hexoside	Quinate and its derivatives	ND	ND	ND	44800	ND	27600
pmb3073	Negative	709.1	401.3	3.46	710.1	[M-H]-	O-p-Coumaroyl quinic acid O-rutinoside derivative	Quinate and its derivatives	ND	2490	ND	20100	ND	ND
pmb3074	Negative	337.1	190.9	3.3	338.1	[M-H]-	3-O-p-Coumaroyl quinic acid	Quinate and its derivatives	706000	20900	11700	2480000	16300	84500
pmb3075	Negative	319	145.3	3.93	320	[M-H]-	3-O-p-Coumaroyl shikimic acid	Quinate and its derivatives	120000	9070	ND	13400	ND	13400
pmb3079	Negative	300.1	79	1.15	301.1	[M-H]-	N-Acetylglucosamine 1-phosphate	Others	8250	ND	17400	ND	2240	ND
pmb3081	Negative	289.1	97	1.08	290.1	[M-H]-	Glucarate O-Phosphoric acid	Carbohydrates	22400	44900	30100	22600	16100	26300
pmb3088	Negative	421.1	241.2	0.71	422.1	[M-H]-	Trehalose 6-phosphate	Carbohydrates	4660000	2940000	7240000	12700000	2110000	4670000
pmb3093	Negative	351.1	132.6	2.39	352.1	[M-H]-	"6,7-dihydroxycoumarin 7-O-quinic acid"	Coumarins	243000	ND	ND	15400	13400	26000
pmb3099	Negative	153	78.9	1.56	154	[M-H]-	Diethyl phosphate	Organic acids	896000	799000	1890000	1830000	1400000	1290000
pmb3101	Negative	175.1	131.3	2.75	176.1	[M-H]-	2-Isopropylmalate	Organic acids	29700	920000	389000	2610000	22200	7450
pmb3107	Negative	359.1	197.1	2.26	360.1	[M-H]-	Syringic acid O-glucoside	Benzoic acid derivatives	48400	467000	893000	972000	134000	6430
pmb3110	Negative	167	152.1	3.31	168	[M-H]-	Vanillic acid	Hydroxycinnamoyl derivatives	1060000	1600000	7840000	211000	790000	450000
pmb3114	Negative	561.1	271.3	3.61	562.1	[M-H]-	Epicatechin-epiafzelechin	Catechin derivatives	ND	10200	ND	42400000	ND	ND
pmb3264	Negative	611.1	306.2	1.17	612.1	[M-H]-	Glutathione oxidized	Amino acid derivatives	137000	536000	773000	1420000	64200	20800
pmb3894	Negative	329.1	314.3	5.91	330.1	[M-H]-	Di-O-methylquercetin	Flavonol	6420000	3450000	6190000	4200000	4850000	12300000
pmb4344	Negative	362.1	211.1	1.01	363.1	[M-H]-	Guanosine 5'-monophosphate	Nucleotide and its derivates	68800	3590	109000	75400	17700	10300
pmb4777	Negative	337.1	143.2	4.4	338.1	[M-H]-	4-Hydroxy-7-methoxycoumarin-beta-rhamnoside	Coumarins	80500	ND	ND	ND	ND	ND
pmb5304	Negative	277.1	233.7	10.62	278.1	[M-H]-	α-Linolenic acid	Lipids_Fatty acids	26500	34600	58900	38200	52400	25300
pmc0066	Positive	333.1	137	0.7	332.1	[M+H]+	2'-Deoxyinosine-5'-monophosphate	Nucleotide and its derivates	3190000	3020000	3190000	2090000	2550000	1820000
pmc0274	Positive	167.1	121	1.92	166.1	[M+H]+	6-Methylmercaptopurine	Nucleotide and its derivates	1220000	779000	4490000	2040000	233000	352000
pmc0281	Positive	400.2	136.1	1.94	399.2	[M+H]+	Adenosine O-ribose	Nucleotide and its derivates	666000	429000	43000000	136000	149000	474000
pmc0304	Positive	384.1	252.2	2.06	383.1	[M+H]+	Succinyladenosine	Nucleotide and its derivates	6290000	9040000	11200000	23800000	2310000	28700000
pmc0682	Positive	133.1	105	4.32	132.1	[M+H]+	4-Aminoindole	Indole derivatives	174000	43900	151000	89200	48100	168000
pmc0960	Positive	544.4	544.4	8.91	543.4	[M+H]+	LysoPC 20:4	Lipids_Glycerophospholipids	2130000	384000	213000	989000	426000	601000
pmc1990	Negative	299.1	74.8	6.78	300.1	[M-H]-	"4'-Hydroxy-5,7-dimethoxyflavanone"	Flavanone	46400	64000	33600	59900	72500	49300
pmd0017	Positive	203	112	0.62	202	[M+H]+	Spermine	Phenolamides	10300000	13700000	11100000	13700000	9310000	7520000
pmd0023	Negative	266	134.2	1.81	267	[M-H]-	Adenosine	Nucleotide and its derivates	3370000	5890000	1100000	2510000	4390000	1640000
pmd0130	Positive	468.3	450.5	7.73	467.3	[M+H]+	LysoPC 14:0 (2n isomer)	Lipids_Glycerophospholipids	4990000	173000000	2170000	577000	15600000	1390000
pmd0132	Positive	496.3	478.3	8.8	495.3	[M+H]+	LysoPC 16:0 (2n isomer)	Lipids_Glycerophospholipids	6200000	23400000	1390000	688000	10800000	3370000
pmd0136	Positive	524.4	507.4	9.91	523.4	[M+H]+	LysoPC 18:0	Lipids_Glycerophospholipids	4420000	57300000	498000	372000	19200000	2230000
pmd0144	Positive	550.4	245.1	9.96	549.4	[M+H]+	LysoPC 20:1 (2n isomer)	Lipids_Glycerophospholipids	11300000	12300000	2630000	7670000	5120000	612000
pmd0145	Positive	550.4	245.1	10	549.4	[M+H]+	LysoPC 20:1	Lipids_Glycerophospholipids	12700000	13000000	2790000	8370000	5610000	694000
pmd0158	Negative	424.2	285.8	7.51	425.2	[M-H]-	LysoPE 14:0 (2n isomer)	Lipids_Glycerophospholipids	151000	4500000	85800	36400	145000	43300
pmd0160	Negative	452.3	255.3	8.73	453.3	[M-H]-	LysoPE 16:0 (2n isomer)	Lipids_Glycerophospholipids	11500000	96700000	1460000	999000	13700000	3650000
pme0001	Negative	609.2	301.3	4.07	610.19	[M-H]-	Hesperetin 7-O-neohesperidoside (Neohesperidin)	Flavanone	1090000	ND	ND	ND	ND	11600000
pme0004	Positive	190.1	84	0.84	189.111	[M+H]+	L-Homocitrulline	Amino acids	167000	234000	135000	839000	192000	44900
pme0005	Positive	121	121	1.44	120.044	[M+H]+	Purine	Nucleotide and its derivates	20200	4680	685000	4370	ND	19700
pme0006	Positive	116.1	70	0.81	115.063	[M+H]+	L-Proline	Amino acids	10200000	1170000	2570000	862000	355000	928000
pme0007	Negative	174.1	131.1	0.79	175.096	[M-H]-	L-Citrulline	Amino acids	255000	347000	531000	750000	246000	178000
pme0009	Negative	104	73.9	0.79	105.043	[M-H]-	L-Serine	Amino acids	1120000	676000	1260000	273000	1080000	495000
pme0011	Negative	132	99.9	0.8	133.037	[M-H]-	L-Aspartic acid	Amino acids	22200000	11200000	6660000	13500000	5600000	7160000
pme0013	Negative	146.1	102.1	0.75	147.053	[M-H]-	L-Glutamic acid	Amino acids	11600000	11600000	24900000	31200000	10100000	13700000
pme0016	Positive	241	119.9	0.78	240.024	[M+H]+	L-(-)-Cystine	Amino acids	18900	329000	3620	33000	25400	46700
pme0019	Positive	132.1	86	1.27	131.095	[M+H]+	L-Leucine	Amino acids	334000	278000	1940000	540000	88800	107000
pme0020	Negative	164.1	147.1	1.92	165.079	[M-H]-	L-Phenylalanine	Amino acids	17700000	11900000	58500000	18900000	4610000	6070000
pme0022	Negative	118	100.9	0.76	119.058	[M-H]-	L-Threonine	Amino acids	465000	392000	1100000	290000	342000	404000
pme0024	Negative	124	79.7	0.83	125.015	[M-H]-	2-Aminoethanesulfonic acid	Organic acids	193000	1750000	637000	88700	198000	12300
pme0026	Positive	147	83.2	0.78	146.106	[M+H]+	L-(+)-Lysine	Amino acids	10200000	4470000	3110000	5250000	1550000	2710000
pme0030	Positive	182.1	136.1	1.16	181.074	[M+H]+	L-(-)-Tyrosine	Amino acids	2720000	3440000	7880000	3310000	554000	859000
pme0031	Positive	127	110	1.59	126.043	[M+H]+	Thymine	Nucleotide and its derivates	91400	136000	1460000	241000	132000	60200
pme0032	Negative	135	92	1.16	136.038	[M-H]-	Hypoxanthine	Nucleotide and its derivates	539000	57000	3710000	140000	992000	462000
pme0036	Negative	154.1	92.9	0.72	155.07	[M-H]-	L-Histidine	Amino acids	1010000	1240000	3420000	835000	197000	368000
pme0038	Positive	112	95	0.82	111.043	[M+H]+	Cytosine	Nucleotide and its derivates	1030000	667000	17400000	2440000	903000	324000
pme0039	Positive	118.1	71.8	0.85	117.079	[M+H]+	L-Valine	Amino acids	6660000	7630000	26100000	12900000	1720000	3320000
pme0043	Positive	175	69.9	0.73	174.112	[M+H]+	L-(+)-Arginine	Amino acids	23800000	5410000	46300000	69900000	9050000	16100000
pme0049	Positive	110	64.9	0.76	109.02	[M+H]+	2-Aminoethanesulfinic acid	Organic acids	8810	28900	17000	78700	14200	12000
pme0050	Negative	203	116.1	2.39	204.09	[M-H]-	L-Tryptophan	Amino acids	11000000	9150000	33900000	7500000	18000000	4490000
pme0056	Negative	145.1	101	2.57	146.058	[M-H]-	"2,3-dimethylsuccinic acid"	Amino acid derivatives	21200	9180	293000	85400	ND	8530
pme0057	Positive	136	89.9	0.87	135.035	[M+H]+	DL-homocysteine	Amino acids	182000	170000	451000	247000	35800	60100
pme0062	Negative	515.3	497.5	5.88	516.309	[M-H]-	Cucurbitacin D	Terpenoids	12700	ND	ND	ND	ND	ND
pme0065	Positive	515.3	479.5	6.42	514.293	[M+H]+	Cucurbitacin I	Terpenoids	8070	8360	180000	1800	3040	3680
pme0066	Negative	116.1	73.9	0.75	117.054	[M-H]-	Guanidineacetic acid	Amino acid derivatives	102000	80800	138000	235000	58200	65200
pme0075	Negative	188.1	102	1.18	189.064	[M-H]-	N-Acetyl-L-glutamic acid	Amino acid derivatives	222000	547000	1920000	1010000	71700	ND
pme0080	Negative	557.3	539.3	7.12	558.319	[M-H]-	Cucurbitacin B	Terpenoids	16000	12000	46900	7610	21600	17400
pme0085	Negative	359.3	161	3.87	360.3	[M-H]-	Rosmarinic acid	Organic acids	ND	ND	20000	91600	ND	ND
pme0088	Negative	285	133.1	5	286	[M-H]-	Luteolin	Flavone	3410000	14800	ND	13900	ND	14100
pme0108	Positive	126.1	126.1	1.16	125.059	[M+H]+	5-Methylcytosine	Nucleotide and its derivates	34700	107000	796000	118000	33400	19600
pme0116	Positive	227.2	110	0.72	226.107	[M+H]+	L-Carnosine	Amino acid derivatives	14700	5350	62800	24400	3500	12100
pme0118	Negative	110.1	65.9	3	111.032	[M-H]-	Pyrrole-2-carboxylic acid	Amino acid derivatives	46400	46600	174000	13700	12600	21100
pme0120	Positive	118.2	101	0.84	117.079	[M+H]+	5-Aminovaleric acid	Amino acid derivatives	121000	31300	3060	120000	62100	85900
pme0121	Negative	187.2	145.1	1.14	188.116	[M-H]-	N6-Acetyl-L-lysine	Amino acid derivatives	36200	32600	122000	61800	13600	12600
pme0128	Negative	159.2	88	0.75	160.085	[M-H]-	D-Alanyl-D-Alanine	Amino acid derivatives	15600	20900	17800	12200	37600	63400
pme0132	Negative	279.3	147.1	2.37	280.106	[M-H]-	Asp-phe	Amino acid derivatives	48200	53900	110000	25000	20900	18600
pme0137	Negative	187.2	127.1	1.11	188.08	[M-H]-	Nα-Acetyl-L-glutamine	Amino acid derivatives	156000	261000	739000	4370000	46700	53300
pme0151	Positive	115	115.1	1.27	114.043	[M+H]+	Dihydrouracil	Nucleotide and its derivates	32500	34100	85700	15200	40000	3550
pme0152	Positive	129.1	86	1.57	128.059	[M+H]+	"5,6-Dihydro-5-methyluracil"	Nucleotide and its derivates	53700	62300	228000	143000	26800	22100
pme0161	Negative	118.1	101	0.75	119.058	[M-H]-	L-Homoserine	Amino acids	16900	22200	35800	16700	27300	28400
pme0163	Positive	335.1	122.8	0.8	334.057	[M+H]+	β-Nicotinamide mononucleotide	Nucleotide and its derivates	958000	20200	29000	1020000	57500	195000
pme0166	Positive	167.1	110	1.94	166.049	[M+H]+	1-Methylxanthine	Nucleotide and its derivates	16400	8660	48500	14200	8060	21000
pme0170	Positive	217.1	158.1	1.14	216.122	[M+H]+	Nα-Acetyl-L-arginine	Amino acid derivatives	146000	58400	247000	214000	36600	49300
pme0171	Negative	158.1	73.4	2.84	159.089	[M-H]-	N-Isovaleroylglycine	Amino acid derivatives	6940	ND	7440	ND	ND	ND
pme0173	Negative	130.1	73.8	1.29	131.058	[M-H]-	N-Propionylglycine	Amino acid derivatives	105000	72700	53600	82000	46000	16600
pme0176	Negative	263.1	145.1	3.17	264.111	[M-H]-	Phenylacetyl-L-glutamine	Amino acid derivatives	29300	8730	6070000	25700	ND	10700
pme0180	Negative	168.1	151.1	0.72	169.085	[M-H]-	1-Methylhistidine	Amino acid derivatives	99600	52300	130000	41200	90200	204000
pme0183	Positive	152.1	135.1	0.86	151.049	[M+H]+	2-Hydroxy-6-aminopurine	Nucleotide and its derivates	12400000	1230000	22000000	1700000	8820000	4450000
pme0186	Negative	298.1	208.1	1.59	299.087	[M-H]-	8-Hydroxyguanosine	Nucleotide and its derivates	4140	7060	84100	5720	6020	4790
pme0190	Negative	187.1	130.1	1.91	188.116	[M-H]-	N-Glycyl-L-leucine	Amino acid derivatives	72000	28900	494000	49500	14300	8330
pme0196	Negative	285	214	5.73	286.048	[M-H]-	Kaempferol	Flavonol	51900	ND	ND	ND	ND	ND
pme0199	Negative	301	151.1	5.12	302.043	[M-H]-	Quercetin	Flavonol	45100	224000	108000	156000	3300	5890
pme0202	Positive	611.2	303	3.7	610.153	[M+H]+	Quercetin 3-O-rutinoside (Rutin)	Flavonol	4680	15900	613000	5400000	4110	22000
pme0205	Negative	289.1	125	3	290.079	[M-H]-	Catechin	Catechin derivatives	8550	134000	ND	22400000	ND	20900
pme0226	Negative	131.1	71.8	0.78	132.054	[M-H]-	L-Asparagine	Amino acids	8320000	4200000	676000	1000000	7210000	10800000
pme0231	Positive	247.1	130.1	4.07	246.1	[M+H]+	N-(3-Indolylacetyl)-L-alanine	Amino acid derivatives	15600	5260	87000	502000	2270	8160
pme0234	Positive	190	144	2.66	189.043	[M+H]+	Kynurenic acid	Organic acids	467000	991000	5520000	91500000	809000	252000
pme0237	Positive	183.1	137.1	4.77	182.058	[M+H]+	"Ethyl 3,4-Dihydroxybenzoate (Ethyl protocatechuate)"	Organic acids	35600	1930	152000	73100	53300	44500
pme0239	Negative	111	79.9	2.14	112.016	[M-H]-	2–furanoic acid	Organic acids	30700	52200	142000	ND	7390	29700
pme0240	Negative	121	77	4.57	122.037	[M-H]-	Benzoic acid	Benzoic acid derivatives	1030000	486000	4490000	1880000	1150000	1080000
pme0243	Negative	131	86.9	1.86	132.042	[M-H]-	Glutaric acid	Organic acids	651000	954000	2370000	575000	961000	540000
pme0244	Positive	147.1	91	2.58	146.058	[M+H]+	Adipic acid	Organic acids	18400	5830	20400	415000	11300	19300
pme0246	Positive	122	80.1	0.77	121.02	[M+H]+	L-Cysteine	Amino acids	60400	230000	24900	205000	47600	21000
pme0247	Negative	130.1	128	0.76	131.058	[M-H]-	trans-4-Hydroxy-L-proline	Amino acid derivatives	9220	7740	8730	36600	6050	18200
pme0250	Negative	187.1	125.1	4.47	188.105	[M-H]-	Azelaic Acid	Organic acids	201000	198000	653000	21000	90100	1050000
pme0252	Negative	172.1	130	3.51	173.105	[M-H]-	N-Acetyl-l-leucine	Amino acid derivatives	285000	259000	2630000	1660000	73600	89900
pme0255	Negative	242.1	80.9	1.19	243.086	[M-H]-	Cytidine	Nucleotide and its derivates	11200	5630	149000	11000	19200	5120
pme0256	Negative	151	108	1.19	152.033	[M-H]-	Xanthine	Nucleotide and its derivates	1140000	1480000	56000000	3220000	1810000	3110000
pme0258	Positive	113	95.9	1.23	112.027	[M+H]+	Uracil	Nucleotide and its derivates	7160000	9310000	24200000	3360000	15500000	2980000
pme0264	Positive	243.1	127.1	1.99	242.09	[M+H]+	Thymidine	Nucleotide and its derivates	309000	730000	669000	118000	220000	43200
pme0266	Negative	201.1	139.1	5.06	202.12	[M-H]-	Sebacate	Organic acids	9710	ND	18100	ND	5060	20800
pme0267	Negative	131	86.9	2.12	132.042	[M-H]-	2-Methylsuccinic acid	Organic acids	354000	688000	2350000	2250000	234000	197000
pme0274	Positive	132.1	76.9	1.2	131.095	[M+H]+	6-Aminocaproic acid	Organic acids	11500000	15300000	67900000	20500000	3330000	5020000
pme0275	Negative	115	97.9	1.93	116.047	[M-H]-	4-Oxopentanoate	Organic acids	5700	8100	5110	ND	5450	6760
pme0278	Positive	191.1	127.7	0.79	190.095	[M+H]+	"2,6-Diaminooimelic acid"	Amino acid derivatives	4300000	258000	429000	11200000	170000	254000
pme0281	Negative	165	121.1	2.96	166.027	[M-H]-	Terephthalic acid	Organic acids	2730000	1290000	2940000	2480000	1860000	1640000
pme0282	Negative	165	76.9	2.95	166.027	[M-H]-	Phthalic acid	Organic acids	131000	27600	185000	172000	47800	41800
pme0285	Positive	146.1	85.9	0.84	145.085	[M+H]+	4-Guanidinobutyric acid	Organic acids	1940000	3840000	3490000	2620000	792000	628000
pme0286	Negative	131.1	85	3.52	132.079	[M-H]-	2-Hydroxyisocaproic acid	Organic acids	44500	76400	596000	117000	31000	60400
pme0289	Positive	151.1	78.8	5.93	150.068	[M+H]+	4-Ethylbenzoic acid	Organic acids	49200	28400	15200	40100	49000	20200
pme0291	Positive	160.1	114.1	3.13	159.126	[M+H]+	Dl-2-Aminooctanoic acid	Organic acids	115000	29100	535000	55100	36800	209000
pme0300	Positive	149.1	103	5.45	148.052	[M+H]+	Cinnamic acid	Hydroxycinnamoyl derivatives	422000	81400	3480000	866000	414000	705000
pme0303	Negative	179	135.1	3.23	180.042	[M-H]-	Caffeic acid	Hydroxycinnamoyl derivatives	9830000	5940000	78300	357000	41100	1680000
pme0305	Negative	193.1	134.1	4.07	194.058	[M-H]-	Ferulic acid	Hydroxycinnamoyl derivatives	692000	471000	2500000	21400	263000	436000
pme0307	Negative	227.1	143.1	4.78	228.079	[M-H]-	Resveratrol	Hydroxycinnamoyl derivatives	22100	ND	ND	82600	ND	ND
pme0309	Negative	183	124.1	3.14	184.037	[M-H]-	Methyl gallate	Benzoic acid derivatives	ND	6590	6920	86300	ND	5710
pme0324	Positive	255.1	69.7	6.95	254.058	[M+H]+	Chrysin	Flavone	10900	1150	325000	7050	4010	ND
pme0330	Negative	579.2	135	4.17	580.179	[M-H]-	Naringenin 7-O-neohesperidoside (Naringin)	Flavanone	40500	ND	359000	459000	ND	ND
pme0333	Positive	579.2	271.1	4.01	578.164	[M+H]+	Apigenin 7-O-neohesperidoside (Rhoifolin)	Flavone	342000	14500	388000	32500	7890	12600
pme0355	Positive	255.1	199.1	4.97	254.058	[M+H]+	Daidzein	Isoflavone	3580	1650	1620	6920	50100	688
pme0359	Positive	433.1	313.1	3.81	432.106	[M+H]+	Apigenin 5-O-glucoside	Flavone	15200	284000	4920	695000	69900	8710
pme0361	Positive	435.1	303	3.98	434.085	[M+H]+	Quercetin 3-alpha-L-arabinofuranoside (Avicularin)	Flavonol	4100	363000	223000	211000	13700	52400
pme0363	Negative	299.1	284	5.76	300.063	[M-H]-	Chrysoeriol	Flavone	10100000	296000	745000	65300	166000	673000
pme0367	Negative	577.2	269.1	4.01	578.164	[M-H]-	Apigenin 7-rutinoside (Isorhoifolin)	Flavone	143000	6800	ND	19900	ND	ND
pme0369	Negative	593.2	285.1	3.83	594.159	[M-H]-	Kaempferol 3-O-rutinoside (Nicotiflorin)	Flavonol	6300000	9960	22000000	79600	ND	36900
pme0371	Negative	433.1	122.9	4.22	434.121	[M-H]-	Naringenin 7-O-glucoside (Prunin)	Flavanone	101000	29800	181000	754000	45400	ND
pme0374	Negative	431.1	431.1	3.79	432.106	[M-H]-	Isovitexin	Flavone C-glycosides	289000	5060000	11100	10600000	1910000	45000
pme0376	Negative	271.1	151	5.59	272.068	[M-H]-	Naringenin	Flavanone	10400000	80500	450000	610000	118000	10200
pme0379	Positive	271.1	215.1	5.63	270.053	[M+H]+	Apigenin	Flavone	2740000	73100	67900	21500	47300	7380
pme0387	Negative	181.1	137.1	3.04	182.058	[M-H]-	Homovanillic acid	Hydroxycinnamoyl derivatives	6190	23300	9630	ND	4140	6310
pme0391	Positive	177	121	4.61	176.047	[M+H]+	4-Methylumbelliferone	Coumarins	18600	31300	204000	12500	2860	4550
pme0395	Positive	153	135.1	4.16	152.047	[M+H]+	2-Methoxybenzoic acid	Hydroxycinnamoyl derivatives	9750	46700	23500	ND	9200	11200
pme0397	Negative	173.1	92.9	0.81	174.053	[M-H]-	Shikimic acid	Organic acids	39500	32300	11200	91000	47500	14100
pme0399	Positive	355.1	355.1	2.72	354.095	[M+H]+	Chlorogenic acid (3-O-Caffeoylquinic acid)	Quinate and its derivatives	1070000	22900	26600	332000	55700	300000
pme0401	Positive	369.1	163	3.74	368.111	[M+H]+	Chlorogenic acid methyl ester	Quinate and its derivatives	33200	3730	4650	7600	ND	4650
pme0408	Negative	197.1	122.9	3.41	198.053	[M-H]-	Syringic acid	Hydroxycinnamoyl derivatives	202000	2290000	374000	464000	316000	96700
pme0413	Negative	151	136.1	4	152.047	[M-H]-	Vanillin	Benzoic acid derivatives	3240000	8920000	5430000	846000	2400000	3360000
pme0418	Negative	165.1	92.9	3.71	166.063	[M-H]-	3-(4-Hydroxyphenyl)propionic acid	Hydroxycinnamoyl derivatives	213000	76800	205000	262000	52900	102000
pme0422	Negative	193.1	134.1	4.08	194.058	[M-H]-	3-Hydroxy-4-methoxycinnamic acid	Hydroxycinnamoyl derivatives	757000	541000	2610000	27400	282000	497000
pme0424	Positive	133.1	115	5.97	132.058	[M+H]+	trans-cinnamaldehyde	Hydroxycinnamoyl derivatives	56300	20100	67800	95700	56400	19800
pme0428	Negative	237.1	103.1	5.18	238.084	[M-H]-	"3,4,5-Trimethoxycinnamic acid"	Hydroxycinnamoyl derivatives	ND	ND	ND	371000	ND	126000
pme0431	Positive	577	287.9	3.68	576.127	[M+H]+	Procyanidin A1	Proanthocyanidins	5670	ND	13200	90200	ND	1930
pme0433	Positive	577	425.9	4.06	576.127	[M+H]+	Procyanidin A2	Proanthocyanidins	7200	ND	9550	386000	ND	ND
pme0434	Negative	577	407.3	3.03	578.142	[M-H]-	Procyanidin B2	Proanthocyanidins	ND	ND	ND	15500000	ND	ND
pme0436	Negative	577.1	407.3	2.79	578.142	[M-H]-	Procyanidin B3	Proanthocyanidins	ND	143000	ND	2340000	ND	ND
pme0442	Positive	303	149.3	2.98	303.24	Protonated	Delphinidin	Anthocyanins	3420	3910	243000	4450	3900	1920
pme0450	Negative	289	78.8	3.32	290.3	[M-H]-	L-Epicatechin	Catechin derivatives	ND	ND	65800	95100000	18000	30000
pme0463	Positive	175	158.1	1.16	174.1	[M+H]+	L-Theanine	Amino acids	17700	21700	158000	223000	14700	21700
pme0486	Negative	117	100	1.33	118.027	[M-H]-	Methylmalonic acid	Organic acids	16700000	36500000	40500000	19700000	9500000	7990000
pme0489	Positive	137	108	1.97	136	[M+H]+	N-Methylnicotinamide	Nicotinic acid derivatives	2610	4980	69800	5840	1140	1110
pme0491	Negative	138	94	1.47	139	[M-H]-	6-hydroxynicotinic acid	Nicotinic acid derivatives	222000	30500	ND	48800	16800	44300
pme0496	Negative	122	77.9	1.16	123	[M-H]-	Nicotinic acid	Nicotinic acid derivatives	1480000	1110000	1930000	1460000	1220000	805000
pme0499	Negative	181	70.9	0.76	182.079	[M-H]-	D-Sorbitol	Alcohols and polyols	703000	101000	1120000	433000	6120000	525000
pme0500	Negative	503.4	323.2	0.81	504.169	[M-H]-	D(+)-Melezitose	Carbohydrates	121000	546000	372000	ND	268000	803000
pme0513	Negative	151	70.8	0.77	152.069	[M-H]-	Xylitol	Alcohols and polyols	393000	9850	158000	86700	128000	126000
pme0516	Negative	179.2	87	0.74	180.063	[M-H]-	Inositol	Others	1440000	1660000	1550000	3030000	2180000	1360000
pme0519	Negative	341	58.8	0.8	342.116	[M-H]-	D-(+)-Sucrose	Carbohydrates	10600000	19500000	22700000	26900000	10100000	22600000
pme0534	Negative	195.2	75.1	0.63	196.058	[M-H]-	Gluconic acid	Carbohydrates	700000	495000	7380000	2890000	4670000	567000
pme0543	Negative	160.1	116	4.37	161.048	[M-H]-	Indole-5-carboxylic acid	Indole derivatives	1490000	625000	5370000	397000	7750000	1040000
pme1002	Positive	138.1	103	1.26	137.084	[M+H]+	L-Tyramine	Amino acids	104000	46300	2960000	44100	ND	59200
pme1021	Negative	177.1	70.8	0.86	178.048	[M-H]-	"D-(+)-Glucono-1,5-lactone"	Carbohydrates	94500	60900	517000	217000	459000	50700
pme1055	Negative	207.1	144.1	1.92	208.085	[M-H]-	L-Kynurenine	Amino acid derivatives	94000	40000	78600	250000	29700	5600
pme1063	Negative	243.1	110	1.24	244.07	[M-H]-	Uridine	Nucleotide and its derivates	3670000	5840000	22600000	3810000	10400000	2040000
pme1086	Negative	306	143	1.17	307.084	[M-H]-	Glutathione reduced form	Amino acid derivatives	1140000	2990000	1050000	4900000	561000	311000
pme1097	Negative	134.1	134.1	1.17	135.055	[M-H]-	Adenine	Nucleotide and its derivates	1340000	173000	4240000	337000	1660000	420000
pme1104	Negative	130.1	130.1	1.26	131.095	[M-H]-	L-Isoleucine	Amino acids	121000	124000	613000	170000	30700	49800
pme1107	Negative	150	132.9	1.32	151.049	[M-H]-	Guanine	Nucleotide and its derivates	1190000	46700	2210000	62600	1240000	808000
pme1115	Negative	267.1	135.1	0.83	268.081	[M-H]-	Inosine	Nucleotide and its derivates	60100	44900	241000	19400	95200	30400
pme1162	Negative	169	122.8	1.74	170.022	[M-H]-	Gallic acid	Benzoic acid derivatives	ND	ND	ND	1030000	ND	ND
pme1175	Negative	282.1	150.1	1.5	283.092	[M-H]-	Guanosine	Nucleotide and its derivates	22700000	10200000	101000000	9200000	49600000	4720000
pme1181	Negative	266.1	150.1	1.68	267.097	[M-H]-	Deoxyguanosine	Nucleotide and its derivates	1100000	3200000	3530000	839000	1110000	247000
pme1187	Negative	257.1	125.1	1.76	258.085	[M-H]-	5-Methyluridine	Nucleotide and its derivates	23700	45400	59100	47100	44000	16200
pme1201	Negative	273.1	167.1	5.56	274.084	[M-H]-	Phloretin	Flavanone	1660000	14900	98900	162000	12400	8820
pme1210	Positive	150	72.8	1.15	149.051	[M+H]+	L-Methionine	Amino acids	1570000	1710000	6460000	1160000	1230000	346000
pme1218	Positive	124	77.8	1.15	123.032	[M+H]+	2-Picolinic acid	Organic acids	1530000	1550000	1310000	1840000	968000	747000
pme1228	Positive	221.1	114.8	1.66	220.085	[M+H]+	5-Hydroxy-L-tryptophan	Amino acid derivatives	212000	147000	310000	283000	110000	78800
pme1239	Negative	320.4	128.1	1.27	321.1	[M-H]-	S-(methyl)glutathione	Amino acid derivatives	9250	29400	74300	42600	ND	10400
pme1261	Positive	206.1	188.2	2.18	205.131	[M+H]+	Pantothenol	Alcohols and polyols	20200	13100	23900	30700	28600	26100
pme1266	Positive	167.1	124	1.85	166.049	[M+H]+	3-Methylxanthine	Nucleotide and its derivates	3870	2540	41100	43400	7040	7600
pme1292	Negative	167.1	122.1	2.12	168.042	[M-H]-	Homogentisic acid	Organic acids	45600	12200	712000	1040000	12500	6270
pme1294	Negative	283	151.1	1.75	284.076	[M-H]-	Xanthosine	Nucleotide and its derivates	68700	58700	10800000	56400	16700	92900
pme1299	Negative	183	137.1	1.45	184.037	[M-H]-	"Dl-3,4-Dihydroxymandelic acid"	Others	15600	13800	ND	10500	ND	8610
pme1306	Positive	250	134	1.23	249.04	[M+H]+	Pyridoxine 5'-phosphate	Vitamins	35600	4170	71400	300000	17000	8920
pme1310	Negative	235.1	130.1	1.98	236.08	[M-H]-	N'-Formylkynurenine	Amino acid derivatives	25700	ND	14900	ND	20400	ND
pme1363	Negative	662.1	540.1	1.17	663.109	[M-H]-	Nicotinic acid adenine dinucleotide	Nucleotide and its derivates	67700	120000	60300	563000	27900	37900
pme1368	Negative	128	126	1.16	129.079	[M-H]-	L-Pipecolic acid	Amino acid derivatives	251000	302000	910000	186000	62300	107000
pme1373	Negative	306	78.8	1.17	307.057	[M-H]-	2'-Deoxycytidine-5'-monophosphate	Nucleotide and its derivates	8220	20900	36700	36600	4520	7290
pme1378	Positive	282.1	150.1	2.27	281.112	[M+H]+	1-Methyladenosine	Nucleotide and its derivates	26400	8460	223000	28700	37900	24900
pme1383	Positive	170.1	134.1	1.16	169.074	[M+H]+	Pyridoxine	Vitamins	1500000	801000	644000	3370000	2150000	1560000
pme1397	Positive	271	215.1	3.85	271.24	Protonated	Pelargonidin	Anthocyanins	6530	12800	ND	63300	ND	3260
pme1399	Positive	355.2	178.9	8.4	354.147	[M+H]+	Xanthohumol	Flavanone	4680	46200	5010	2500	3600	6420
pme1408	Negative	145.1	127.1	0.76	146.069	[M-H]-	L-Glutamine	Amino acids	895000	504000	1140000	327000	349000	427000
pme1417	Positive	161.1	144.2	2.74	160.1	[M+H]+	L-Tryptamine	Tryptamine derivatives	9990000	903000	1020000	787000	1130000	93600
pme1422	Negative	149.1	105	5.41	150.068	[M-H]-	Hydrocinnamic acid	Hydroxycinnamoyl derivatives	ND	ND	36600	ND	9150	ND
pme1424	Negative	177.1	177.1	4.64	178.063	[M-H]-	Coniferylaldehyde	Hydroxycinnamoyl derivatives	38400	2100000	445000	311000	564000	498000
pme1434	Negative	371.1	209.2	2.58	372.142	[M-H]-	Syringin	Hydroxycinnamoyl derivatives	ND	4800	ND	439000	ND	ND
pme1436	Negative	163	119	3.86	164.047	[M-H]-	p-Coumaric acid	Hydroxycinnamoyl derivatives	8060000	1900000	1200000	959000	2150000	4300000
pme1453	Positive	233	174.1	4.16	232.121	[M+H]+	Melatonin	Tryptamine derivatives	201000	9610	84200	3360	ND	13200
pme1473	Negative	296	134	2.9	297.09	[M-H]-	5'-Deoxy-5'-(methylthio)adenosine	Nucleotide and its derivates	104000	887000	385000	216000	141000	29200
pme1478	Negative	317	179	4.7	318.038	[M-H]-	Myricetin	Flavonol	ND	24900	13200	15700	ND	27100
pme1486	Negative	457.2	169.1	3.33	458.085	[M-H]-	Epigallate catechin gallate (EGCG)	Catechin derivatives	73200	32600	335000	116000	36400	450000
pme1496	Negative	267.1	252.1	6.33	268.074	[M-H]-	Formononetin (4'-O-methyldaidzein)	Isoflavone	74600	ND	ND	ND	ND	ND
pme1502	Positive	315.1	300	7.23	314.079	[M+H]+	Kumatakenin	Flavonol	2120000	ND	3190000	7030	ND	10300
pme1516	Positive	307	139.1	2.76	306	[M+H]+	Epigallocatechin (EGC)	Catechin derivatives	26600	5540	80800	26400	11400	85000
pme1518	Positive	403.1	373.1	7.06	402.132	[M+H]+	Nobiletin	Flavone	47500	42300	62400	44400	87000	85200
pme1521	Negative	303.1	125.1	4.15	304.058	[M-H]-	Dihydroquercetin (Taxifolin)	Flavonol	127000	10900	27600	137000	5250	9840
pme1537	Positive	307	248.1	2.27	306.074	[M+H]+	(+)-Gallocatechin (GC)	Catechin derivatives	7350	12300	8760	21000	1900	63600
pme1539	Negative	623.2	314	3.66	624.169	[M-H]-	Isorhamnetin 3-O-neohesperidoside	Flavonol	ND	ND	3740000	ND	ND	82000
pme1544	Positive	285.1	284.9	7.06	284.069	[M+H]+	Acacetin	Flavone	179000	6390	42100000	6080	4700	18000
pme1550	Positive	373.1	373.1	7.54	372.121	[M+H]+	Tangeretin	Flavone	43700	39900	53600	37400	63500	76600
pme1564	Positive	443	139.1	3.88	442.3	[M+H]+	Epicatechin gallate (ECG)	Catechin derivatives	12800	174000	35000	10600000	46600	136000
pme1572	Positive	287	241.1	5.04	286.048	[M+H]+	"Orobol (5,7,3',4'-tetrahydroxyisoflavone)"	Isoflavone	1250000	ND	8950	37100	ND	10100
pme1578	Positive	271.1	215.1	5.52	270.053	[M+H]+	"Genistein (4',5,7-Trihydroxyisoflavone)"	Isoflavone	66000	277	ND	26500	ND	ND
pme1580	Negative	287.1	135.1	5.05	288.063	[M-H]-	Eriodictyol	Flavanone	6440000	ND	66400	102000	60200	361000
pme1587	Positive	417.1	255.1	3.36	416.111	[M+H]+	Daidzein 7-O-glucoside (Daidzin)	Isoflavone	134000	201000	15600	16500	ND	ND
pme1588	Negative	315.1	300.1	5.85	316.058	[M-H]-	Isorhamnetin	Flavonol	ND	598000	22700	7540	ND	ND
pme1598	Negative	463.1	301.1	3.85	464.132	[M-H]-	Hesperetin 5-O-glucoside	Flavanone	191000	342000	4600000	10100000	105000	358000
pme1600	Positive	303.1	167.1	6.28	302.079	[M+H]+	7-O-Methyleriodictyol	Flavanone	377000	ND	9140	15900	ND	ND
pme1601	Positive	417.1	270.9	4.9	416.111	[M+H]+	Apigenin 4-O-rhamnoside	Flavone	13800	54300	4580	1020	147000	3230
pme1605	Negative	593.2	285.1	3.76	594.159	[M-H]-	Kaempferol 3-O-robinobioside (Biorobin)	Flavonol	6310000	5150	22000000	85300	ND	36500
pme1611	Negative	433.1	433	3.75	434.121	[M-H]-	Isohemiphloin	Alkaloids	20100	149000	11300	1070000	61300	ND
pme1622	Negative	447.1	287.1	3.93	448.101	[M-H]-	Kaempferol 3-O-glucoside (Astragalin)	Flavonol	19000000	16100	43600	76000	56700	12300
pme1637	Negative	179.1	146.1	3.88	180.079	[M-H]-	Coniferyl alcohol	Hydroxycinnamoyl derivatives	ND	27200	ND	3950	8270	192000
pme1646	Negative	357.1	136.1	5.41	358.142	[M-H]-	Pinoresinol	Hydroxycinnamoyl derivatives	ND	90700	5900	91000	15500	12200
pme1662	Positive	287.1	287.1	6.96	286.084	[M+H]+	sakuranetin	Flavone	753000	2300	8110	26400	3380	1540
pme1665	Negative	593.2	431.1	3.36	594.159	[M-H]-	Isovitexin 7-O-glucoside (Saponarin)	Others	22300	599000	ND	30000	149000	11000
pme1683	Positive	477.2	258.1	2.15	476.168	[M+H]+	D-Pantothenic dcid	Organic acids	16900	2710	29400	125000	15000	ND
pme1692	Negative	347	78.8	1.16	348.047	[M-H]-	Inosine 5'-monophosphate	Nucleotide and its derivates	23700	ND	6370	16900	ND	ND
pme1698	Positive	225.1	149.1	4.06	224.069	[M+H]+	Sinapic acid	Hydroxycinnamoyl derivatives	53000	460000	383000	183000	47000	168000
pme1709	Positive	138.1	78	3.73	137.048	[M+H]+	Nicotinic Acid Methyl Ester (Methyl Nicotinate)	Vitamins	2520000	142000	13300	123000	162000	170000
pme1711	Negative	117.1	99.9	2.03	118.063	[M-H]-	3-Hydroxy-3-methyl butyric acid	Organic acids	283000	721000	621000	267000	257000	162000
pme1712	Negative	275	257.1	0.79	276.132	[M-H]-	L-Saccharopine	Amino acid derivatives	2370000	269000	445000	2800000	1960000	1120000
pme1738	Positive	138.1	95	0.8	137.071	[M+H]+	3-Carbamyl-1-methylpyridinium (1-Methylnicotinamide)	Pyridine derivatives	70700	125000	193000	12300000	42100	32300
pme1773	Positive	595	287.9	2.7	595	Protonated	Cyanidin 3-O-rutinoside (Keracyanin)	Anthocyanins	ND	ND	2490000	ND	ND	ND
pme1814	Negative	153	108.1	2.5	154.027	[M-H]-	"2,5-dihydroxybenzoic acid (Gentisic acid)"	Benzoic acid derivatives	199000	110000	479000	215000	9540	113000
pme1820	Negative	151	107.1	3.21	152.047	[M-H]-	p–Hydroxyphenyl acetic acid	Organic acids	551000	243000	201000	665000	11500	20700
pme1824	Negative	153.1	109.1	2.48	154.027	[M-H]-	Protocatechuic acid	Catechin derivatives	1290000	621000	2140000	1260000	61900	703000
pme1828	Positive	118.1	118.1	0.79	117.079	[M+H]+	Betaine	Alkaloids	210000	661000	1800000	16600	762000	36300
pme1830	Negative	117	99.9	1.35	118.027	[M-H]-	Succinic acid	Organic acids	13500000	28700000	32600000	16600000	7520000	5960000
pme1841	Positive	103	86.1	0.76	102.116	[M+H]+	"1,5-Diaminopentane"	Phenolamides	2630000	15300	249000	16000	30800	117000
pme1846	Negative	179	70.9	0.77	180.063	[M-H]-	D(+)-Glucose	Carbohydrates	258000	317000	460000	482000	507000	302000
pme1851	Negative	130.1	88	0.81	131.07	[M-H]-	Creatine	Organic acids	30700	97900	2190000	540000	70800	20900
pme1936	Positive	114.1	114	0.62	113.059	[M+H]+	Creatinine	Organic acids	366000	469000	375000	421000	305000	293000
pme1944	Positive	183.1	111	0.8	182.079	[M+H]+	D-Mannitol	Alcohols and polyols	1120000	279000	872000	687000	5510000	583000
pme1949	Negative	375	255.2	3.26	376.138	[M-H]-	Riboflavin	Vitamins	178000	165000	186000	171000	209000	515000
pme1977	Negative	173.1	83	3.87	174.089	[M-H]-	Suberic acid	Organic acids	587000	624000	1450000	111000	341000	3370000
pme1988	Positive	90	71.8	0.78	89.048	[M+H]+	L-Alanine	Amino acids	9530000	8370000	7130000	8880000	5130000	9550000
pme2009	Negative	149	72.8	1.03	150.016	[M-H]-	L-(+)-Tartaric acid	Organic acids	26500	34700	118000	50000	13400	10200
pme2019	Negative	149	58.9	0.81	150.053	[M-H]-	DL-Arabinose	Carbohydrates	60000	52800	671000	1100000	107000	127000
pme2024	Positive	177	160.2	1.63	176.095	[M+H]+	serotonin	Tryptamine derivatives	1840000	1650000	44000	6710000	1590000	24100
pme2033	Negative	133	70.8	0.85	134.022	[M-H]-	L(-)-Malic acid	Organic acids	2420000	8440000	993000	3050000	793000	291000
pme2036	Negative	191	85	0.92	192.063	[M-H]-	Quinic acid	Quinate and its derivatives	9820000	12700000	16300000	23300000	2410000	2150000
pme2046	Positive	170	96	0.79	169.181	[M+H]+	3-N-Methyl-L-histidine	Amino acid derivatives	1060000	448000	1140000	430000	818000	1760000
pme2049	Negative	103	56.8	1.56	104.047	[M-H]-	2-Hydroxybutanoic acid	Organic acids	199000	192000	438000	103000	71600	78700
pme2050	Negative	191	131	0.86	192.027	[M-H]-	Citric acid	Organic acids	3230000	4560000	5280000	9310000	695000	515000
pme2108	Positive	163	103	0.68	162.113	[M+H]+	L-Carnitine	Others	145000	30300	41900	5090	146000	60400
pme2122	Positive	112.1	94.6	0.84	111.08	[M+H]+	Histamine	Amino acid derivatives	804000	633000	16500000	1960000	777000	268000
pme2129	Negative	131.1	68.9	3.58	132.079	[M-H]-	(S)-(-)-2-Hydroxyisocaproic acid	Organic acids	233000	542000	4980000	527000	145000	394000
pme2136	Positive	123.1	123	0.81	122.058	[M+H]+	DL-threitol	Alcohols and polyols	26900	71100	13100	33700	59800	48300
pme2155	Positive	181	67	2.23	180	[M+H]+	Theobromine	Alkaloids	4760	12500	28600	32500	12000	64000
pme2165	Negative	155	111	1.15	156.017	[M-H]-	Orotic acid	Vitamins	423000	140000	230000	431000	63300	94400
pme2169	Negative	115	97.9	1.19	116.011	[M-H]-	Fumaric acid	Organic acids	485000	438000	322000	239000	304000	387000
pme2237	Negative	181.1	70.8	0.76	182.079	[M-H]-	Dulcitol	Alcohols and polyols	964000	148000	1340000	589000	6970000	608000
pme2246	Negative	301	58.8	3.89	302.006	[M-H]-	Ellagic acid	Others	4320	ND	7270	ND	ND	ND
pme2253	Negative	177.1	74.8	0.79	178.048	[M-H]-	L-Gulonic-γ-lactone	Carbohydrates	52400	49100	407000	131000	269000	38900
pme2256	Negative	151.1	70.8	0.77	152.069	[M-H]-	D-Arabitol	Alcohols and polyols	691000	ND	226000	120000	128000	165000
pme2266	Positive	245.1	227.1	3.37	244.088	[M+H]+	Biotin	Vitamins	191000	209000	461000	56100	44900	46100
pme2268	Positive	138	137.9	0.79	137.048	[M+H]+	Trigonelline	Alkaloids	9760000	47100000	15400000	26300000	369000	3490000
pme2277	Negative	152	108.1	1.22	153.043	[M-H]-	3-Aminosalicylic acid	Organic acids	57700	53500	666000	78700	23200	51200
pme2278	Negative	362	78.9	1.17	363.058	[M-H]-	Guanosine monophosphate	Nucleotide and its derivates	41800	ND	177000	45300	12400	22800
pme2289	Positive	287.2	143.4	11	286.23	[M+H]+	Vitamin A	Vitamins	12000	5500	22900	6090	7300	11000
pme2292	Positive	89	71.9	0.64	88.1	[M+H]+	Putrescine	Phenolamides	128000	439000	268000	93500	434000	280000
pme2296	Positive	369.1	177.1	7.38	368.126	[M+H]+	Curcumin	Others	6310	ND	21700	6460	5950	38800
pme2321	Positive	303.1	303.1	5.75	302.079	[M+H]+	Hesperetin	Flavanone	365000	13000	103000	14200	78700	1530000
pme2344	Positive	231.2	149.1	6.16	230.152	[M+H]+	Dodecanedioic aicd	Organic acids	11600	14600	67300	34600	17200	12600
pme2362	Negative	151	105	2.89	152.047	[M-H]-	Mandelic acid	Organic acids	83500	230000	135000	48100	32800	43300
pme2366	Positive	122.1	105	2.26	121.089	[M+H]+	Phenethylamine	Others	867000	107000	1650000	526000	55500	102000
pme2367	Positive	109	80.9	3.22	108.021	[M+H]+	Quinone	Others	80200	45100	22000	1900000	37100	63000
pme2380	Negative	145	80.8	1.14	146.022	[M-H]-	A-Ketoglutaric acid	Organic acids	40500	68200	124000	63500	65700	27100
pme2430	Positive	224.1	136.1	2.61	223.085	[M+H]+	N-Acetyl-L-tyrosine	Amino acid derivatives	234000	53400	925000	595000	19900	76500
pme2433	Positive	106	88.1	0.79	105.079	[M+H]+	Diethanolamine	Others	608000	326000	141000	199000	404000	249000
pme2435	Negative	163	70.8	0.76	164.069	[M-H]-	L-Fucose	Carbohydrates	40300	34800	55900	51700	77700	27800
pme2459	Positive	449.1	287.1	3.87	448.101	[M+H]+	Luteolin 7-O-glucoside (Cynaroside)	Flavone	1040000	2220	874000	29400	2710	975
pme2478	Negative	137.1	137	3.06	138.032	[M-H]-	Protocatechuic aldehyde	Catechin derivatives	176000	168000	32600	69000	10900	502000
pme2493	Positive	579.2	433.1	3.74	578.164	[M+H]+	"Kaempferol 3,7-dirhamnoside (Kaempferitrin)"	Flavonol	4770	11400	7970	1950000	ND	5180
pme2527	Positive	133	70	0.78	132.16	[M+H]+	L(+)-Ornithine	Amino acids	4210000	2100000	102000	693000	2180000	3890000
pme2529	Negative	163.2	162.9	0.75	164.069	[M-H]-	"1,5-Anhydro-D-glucitol"	Alcohols and polyols	26300	37200	48600	59200	139000	34200
pme2541	Negative	103	56.8	1.56	104.047	[M-H]-	α-Hydroxyisobutyric acid	Organic acids	34100	30400	34600	12000	11900	10200
pme2550	Negative	173	137	0.77	174.016	[M-H]-	Cis-Aconitic acid	Organic acids	16600	12600	9360	12900	63000	50800
pme2555	Negative	346	78.8	1.16	347.063	[M-H]-	Adenosine 5'-monophosphate	Nucleotide and its derivates	251000	5090	32200	273000	9600	43400
pme2559	Negative	174	88	1.27	175.048	[M-H]-	N-Acetylaspartate	Amino acid derivatives	39000	30300	343000	173000	14000	14600
pme2563	Negative	249.3	128	1.13	250.062	[M-H]-	γ-Glu-Cys	Amino acid derivatives	30300	206000	68500	310000	115000	29900
pme2566	Negative	217	88	1.16	218.09	[M-H]-	(5-L-Glutamyl)-L-amino acid	Amino acid derivatives	57900	114000	119000	1240000	38700	59700
pme2589	Negative	159.1	58.8	1.24	160.037	[M-H]-	Oxoadipic acid	Organic acids	37700	38100	35500	36600	31000	38000
pme2596	Positive	184.1	148.1	1.67	183.053	[M+H]+	4-Pyridoxic acid	Pyridine derivatives	1780000	3550000	3100000	1460000	190000	2950000
pme2598	Negative	167.1	139	2.44	168.042	[M-H]-	"3,4-Dihydroxybenzeneacetic acid"	Organic acids	ND	8880	264000	74700	ND	ND
pme2601	Negative	89	68.9	1.19	90.032	[M-H]-	3-Hydroxypropanoic acid	Organic acids	13300	41100	47700	24000	23600	15700
pme2603	Negative	152	108.1	2.66	153.043	[M-H]-	3-Hydroxyanthranilic acid	Organic acids	4550	8110	220000	168000	ND	ND
pme2607	Positive	192.1	114.9	3.17	191.058	[M+H]+	5-Hydroxyindole-3-acetic acid	Indole derivatives	1430000	18600	34000	19500000	581000	574000
pme2614	Negative	164	62.8	0.76	165.046	[M-H]-	Methionine sulfoxide	Amino acid derivatives	12200	ND	34200	ND	9260	3740
pme2634	Positive	118	88	0.85	117.079	[M+H]+	Dl-Norvaline	Amino acids	7710000	8930000	31000000	14300000	2080000	3870000
pme2636	Negative	301.2	253.2	4.66	302.152	[M-H]-	Enterodiol	Alcohols and polyols	22100	6760	ND	ND	ND	ND
pme2651	Negative	742.1	620.2	1.15	743.075	[M-H]-	NADP	Others	26800	58100	47300	180000	ND	7630
pme2658	Positive	175	144.1	2.96	174.116	[M+H]+	N-Methyltryptamine	Tryptamine derivatives	2730	10200	53900	7650	94800	8540
pme2662	Positive	385	244.3	5.46	384.339	[M+H]+	Vitamin D3	Vitamins	41500	17800	30900	30400	38600	48200
pme2670	Negative	121	91.9	3.72	122.037	[M-H]-	4-Hydroxybenzaldehyde	Benzoic acid derivatives	5940000	679000	688000	267000	199000	1180000
pme2693	Positive	131	71.9	0.8	130.111	[M+H]+	N-Acetylputrescine	Phenolamides	47200	30000	9010	70100	85300	57600
pme2698	Positive	313.4	120	3.62	312.147	[M+H]+	Phe-Phe	Amino acid derivatives	29700	15600	81600	79600	5510	10600
pme2702	Negative	144.1	102	1.62	145.074	[M-H]-	4-Acetamidobutyric acid	Organic acids	120000	127000	249000	83200	38100	31300
pme2706	Negative	153.2	109	2.42	154.027	[M-H]-	"2,3-Dihydroxybenzoic acid"	Organic acids	1330000	737000	2520000	1270000	73100	771000
pme2720	Negative	144.1	126.1	4.53	145.053	[M-H]-	Indole-3-carboxaldehyde	Indole derivatives	137000	61500	263000	38900	175000	123000
pme2735	Positive	399.2	250.1	0.77	398.137	[M+H]+	S-(5'-Adenosyl)-L-methionine	Amino acid derivatives	26600	6790	8250	21700	16500	12500
pme2743	Positive	194.1	135.1	3.66	193.074	[M+H]+	N-Phenylacetylglycine	Amino acid derivatives	43600	331000	37100	395000	32600	33500
pme2746	Negative	784.2	437.2	2.79	785.157	[M-H]-	Flavin adenine dinucleotide (FAD)	Nucleotide and its derivates	69800	50200	110000	291000	9940	11600
pme2755	Positive	222	138.1	0.62	221.09	[M+H]+	N-Acetyl-D-glucosamine	Carbohydrates	6260000	8670000	6110000	7110000	4930000	4740000
pme2758	Negative	162	144.1	0.73	163.129	[M-H]-	4-Hydroxy-L-glutamic acid	Amino acid derivatives	64200	77300	47600	180000	80800	70400
pme2765	Positive	181.1	145	2.69	180.065	[M+H]+	"1,7-Dimethylxanthine"	Nucleotide and its derivates	ND	ND	3590	ND	ND	42900
pme2773	Positive	223	88	0.73	222.067	[M+H]+	L-Cystathionine	Amino acid derivatives	194000	20800	17100	24300	33500	161000
pme2776	Positive	253.1	137.1	1.67	252.086	[M+H]+	2'-Deoxyinosine	Nucleotide and its derivates	1170000	2430000	331000	1390000	748000	196000
pme2786	Positive	219	160.1	3.32	218.106	[M+H]+	N-Acetyl-5-hydroxytryptamine	Tryptamine derivatives	442000	494000	96700	58200	92400	30200
pme2798	Negative	165	150.1	1.85	166.049	[M-H]-	7-Methylxanthine	Nucleotide and its derivates	ND	64500	ND	11500	9480	14600
pme2819	Positive	287.2	173.2	11.1	286.23	[M+H]+	"All-trans-13,14-dihydroretinol"	Vitamins	93400	42500	143000	72400	107000	89500
pme2827	Negative	239	223	6.77	240.245	[M-H]-	Palmitaldehyde	Lipids_Fatty acids	3890000	4530000	2850000	4870000	5730000	4450000
pme2828	Positive	140	98.9	0.63	139.027	[M+H]+	4-Nitrophenol	Others	801000	1610000	1690000	1170000	2090000	1190000
pme2830	Negative	140	78.5	0.75	141.019	[M-H]-	O-Phosphorylethanolamine	Others	125000	178000	66400	129000	106000	122000
pme2831	Positive	130	88.9	0.86	129.101	[M+H]+	"1,1-Dimethylbiguanide"	Others	39700	92700	30200	61200	64000	52400
pme2836	Positive	178.1	160.1	2.95	177.079	[M+H]+	5-Hydroxytryptophol	Indole derivatives	45100	51000	153000	21800	81100	88000
pme2853	Negative	172.1	73.9	3.96	173.105	[M-H]-	Hexanoyl glycine	Amino acid derivatives	22800	14400	54700	ND	9990	48200
pme2884	Negative	166	124.1	0.85	167.037	[M-H]-	Guanidinoethyl sulfonate	Organic acids	226000	911000	757000	142000	249000	32400
pme2890	Positive	269	134	0.85	268.055	[M+H]+	L-Homocystine	Amino acids	60500	48800	117000	161000	30800	30000
pme2895	Negative	319.1	193	3.52	320.053	[M-H]-	Dihydromyricetin	Flavonol	20000	ND	ND	3230	4110	ND
pme2901	Negative	353.1	191.1	2.38	354.095	[M-H]-	1-O-Caffeoyl quinic acid	Quinate and its derivatives	1010000	22300	13200	86400	37600	123000
pme2903	Negative	137	92.5	3.1	138.032	[M-H]-	4-Hydroxybenzoic acid	Organic acids	2020000	132000	905000	179000	55000	82500
pme2914	Negative	161	56.8	1.59	162.053	[M-H]-	"3-Hydroxy-3-methylpentane-1,5-dioic acid"	Amino acid derivatives	2180000	2000000	1040000	973000	240000	328000
pme2923	Negative	117	99.8	1.34	118.027	[M-H]-	Acetoxyacetic acid	Organic acids	6530	40200	22200	ND	ND	ND
pme2949	Negative	609.2	301.1	4.08	610.19	[M-H]-	Hesperetin 7-rutinoside (Hesperidin)	Flavanone	870000	ND	ND	73300	ND	11300000
pme2957	Negative	271.1	151.1	5.57	272.069	[M-H]-	Naringenin chalcone	Flavanone	11400000	80100	522000	671000	130000	8320
pme2963	Negative	287.1	125.1	4.62	288.063	[M-H]-	Aromadedrin (Dihydrokaempferol)	Flavonol	182000	15100	307000	1520000	ND	ND
pme2979	Negative	255.1	151.1	7.04	256.074	[M-H]-	Pinocembrin (Dihydrochrysin)	Flavanone	15100	ND	3020000	32600	ND	ND
pme2984	Negative	593	285.2	5.09	594.195	[M-H]-	Isosakuranetin-7-neohesperidoside (Poncirin)	Flavanone	256000	27000	2260000	ND	ND	11300
pme2988	Positive	149.2	107	5.63	148.052	[M+H]+	"3,4-Dihydrocoumarin"	Coumarins	60900	17100	182000	88800	17500	34300
pme2993	Positive	193.1	178.1	4.16	192.042	[M+H]+	Scopoletin (7-Hydroxy-5-methoxycoumarin)	Coumarins	298000	203000	687000	175000	59900	358000
pme2996	Negative	161	117	4.46	162.032	[M-H]-	4-Hydroxycoumarin	Coumarins	80900	17000	ND	7780	ND	18300
pme3007	Negative	403	159	0.7	404.161	[M-H]-	Uridine 5’-diphosphate	Nucleotide and its derivates	12300	15300	13400	18900	11200	9690
pme3009	Positive	175	98.9	0.63	174.016	[M+H]+	trans-Citridic acid	Organic acids	109000	155000	171000	110000	261000	131000
pme3011	Positive	104.1	87	0.77	103.063	[M+H]+	γ-aminobutyric acid	Organic acids	2670000	284000	1560000	1950000	3690000	1220000
pme3017	Positive	104	85.9	0.76	103.063	[M+H]+	2-Aminoisobutyric acid	Amino acid derivatives	2280000	2210000	2230000	5720000	3160000	3400000
pme3033	Positive	104	58	0.76	103.063	[M+H]+	"N,N-Dimethylglycine"	Amino acid derivatives	2720000	1360000	2340000	4530000	4240000	2610000
pme3034	Negative	131	86.9	1.94	132.042	[M-H]-	ethylmalonate	Organic acids	16100	24000	82300	20100	35100	22700
pme3038	Positive	130	83.9	0.85	129.043	[M+H]+	5-oxoproline	Amino acid derivatives	1610000	2800000	4550000	1250000	447000	1270000
pme3069	Positive	556.3	371.2	10.27	555.284	[M+H]+	Taurocholic acid	Organic acids	4810000	3910000	5130000	5090000	4860000	4710000
pme3081	Positive	169.1	134.1	0.77	168.09	[M+H]+	4-(Aminomethyl)-5-(hydroxymethyl)-2-methylpyridin-3-ol	Others	286000	209000	171000	346000	380000	279000
pme3083	Negative	164	92	3.87	165.043	[M-H]-	2-(Formylamino)benzoic acid	Organic acids	4130000	1070000	890000	503000	1150000	2250000
pme3096	Negative	118	73.9	1.34	119.022	[M-H]-	Aminomalonic acid	Organic acids	560000	1250000	1240000	675000	313000	238000
pme3104	Positive	150	133.1	1.15	149.07	[M+H]+	1-Methyladenine	Nucleotide and its derivates	97100	82400	509000	99200	109000	70100
pme3130	Positive	465	302.9	3.86	464.096	[M+H]+	Quercetin 4'-O-glucoside (Spiraeoside)	Flavonol	461000	774000	12300000	36300000	178000	1390000
pme3131	Positive	221.1	205.1	5.39	220.074	[M+H]+	"6,7-Dimethoxy-4-methylcoumarin"	Coumarins	ND	ND	ND	112000	ND	ND
pme3143	Positive	177	121	4.11	176.047	[M+H]+	6-Hydroxy-4-methylcoumarin	Coumarins	35600	ND	94800	16300	8380	35300
pme3146	Negative	145.1	102	1.25	146.069	[M-H]-	Ureidoisobutyric acid	Organic acids	ND	ND	80700	14800	ND	ND
pme3151	Negative	213	78.9	1.2	214.016	[M-H]-	Deoxyribose 5-phosphate	Nucleotide and its derivates	123000	59100	52200	3800000	31900	25400
pme3154	Negative	147.1	58.8	1.22	148.074	[M-H]-	(Rs)-Mevalonic acid	Organic acids	29000	234000	30700	36000	14600	18100
pme3160	Negative	259	96.9	0.71	260.03	[M-H]-	D-Glucose 6-phosphate	Carbohydrates	4800000	472000	2440000	1130000	654000	351000
pme3163	Negative	289	78.9	1.07	290.04	[M-H]-	D-Sedoheptuiose 7-phosphate	Carbohydrates	41600	21200	34800	35900	11300	29800
pme3171	Negative	322	78.8	0.82	323.052	[M-H]-	Cytidine 5'-monophosphate (Cytidylic acid)	Nucleotide and its derivates	25200	5670	155000	69200	ND	ND
pme3179	Positive	179	75.9	0.86	178.041	[M+H]+	CYS-GLY	Amino acid derivatives	86100	303000	50300	292000	27200	13300
pme3184	Positive	332	136.1	1.17	331.068	[M+H]+	2'-Deoxyadenosine-5'-monophosphate	Nucleotide and its derivates	42200	44400	84500	2120000	23100	14000
pme3188	Negative	323	78.8	1.18	324.036	[M-H]-	Uridine 5'-monophosphate	Nucleotide and its derivates	90200	19000	6850000	389000	30200	53600
pme3193	Negative	116	73.9	1.16	117.043	[M-H]-	N-acetylglycine	Amino acid derivatives	36100	17600	83300	56900	12500	8680
pme3198	Negative	153	109	2.75	154.027	[M-H]-	"2,4-Dihydroxybenzoic acid"	Benzoic acid derivatives	1200000	534000	2540000	1030000	56500	648000
pme3200	Positive	74	56.9	0.71	73.0971	[M+H]+	1-methylguanidine	Nucleotide and its derivates	482000	355000	184000	396000	173000	282000
pme3207	Negative	141	58.7	0.69	142.027	[M-H]-	"trans,trans-Muconic acid"	Organic acids	1520000	4140000	5410000	944000	2710000	2300000
pme3208	Negative	445	282.1	3.54	446.121	[M-H]-	Glycitin	Isoflavone	187000	ND	ND	ND	ND	16000
pme3210	Positive	433	270.9	4.01	432.106	[M+H]+	Genistein 7-O-Glucoside (Genistin)	Isoflavone	131000	30800	48400	451000	10800	5560
pme3211	Negative	463	301.1	3.86	464.096	[M-H]-	Quercetin 3-O-glucoside (Isotrifoliin)	Flavonol	50600	337000	4010000	9690000	55200	167000
pme3224	Negative	577	413.1	3.67	578.164	[M-H]-	Vitexin 2''-O-beta-L-rhamnoside	Flavone C-glycosides	ND	2830000	ND	317000	131000	ND
pme3233	Positive	285	270.1	5	284.069	[M+H]+	Calycosin	Isoflavone	10500	ND	3530000	1220	ND	2490
pme3245	Positive	271	137.1	6.82	270.089	[M+H]+	Medicarpin	Hydroxycinnamoyl derivatives	5300	6420	4640	8070	1400	5100
pme3246	Negative	341	179.1	2.72	342.132	[M-H]-	Coniferin	Hydroxycinnamoyl derivatives	ND	3510	ND	18000	ND	106000
pme3250	Positive	285	270.2	7	284.069	[M+H]+	Biochanin A	Isoflavone	976000	31800	230000000	34300	15800	105000
pme3251	Negative	283	268.1	5.13	284.069	[M-H]-	Glycitein	Isoflavone	26900	ND	11200000	ND	ND	ND
pme3255	Positive	179	138	7.16	178.099	[M+H]+	Methyleugenol	Hydroxycinnamoyl derivatives	3030	6360	6010	5590	12300	4750
pme3256	Positive	611	303	2.37	611	Protonated	Delphinidin 3-O-rutinoside (Tulipanin)	Anthocyanins	4050	ND	1310000	13900	ND	3460
pme3258	Negative	269	241.1	4.48	270.053	[M-H]-	6-Hydroxydaidzein	Isoflavone	ND	5620	ND	55900	ND	2950
pme3263	Negative	269	225	4.43	270.053	[M-H]-	2'-Hydroxydaidzein	Isoflavone	22600	25500	23000	76100	15800	46300
pme3268	Positive	449	286.9	3.87	448.101	[M+H]+	Kaempferol 3-O-galactoside (Trifolin)	Flavonol	26200000	34200	1550000	197000	74300	45300
pme3276	Negative	285	217.1	4.89	286.048	[M-H]-	2'-Hydroxygenistein	Isoflavone	1440000	ND	ND	7700	ND	7920
pme3285	Positive	275	139.1	3.4	274.084	[M+H]+	"Afzelechin (3,5,7,4'-Tetrahydroxyflavan)"	Flavanone	47100	15600	16600	6160000	2930	14800
pme3288	Negative	329	314	6.63	330.074	[M-H]-	"3,7-Di-O-methylquercetin"	Flavonol	10900	ND	ND	ND	ND	ND
pme3292	Negative	283	268.1	6.97	284.069	[M-H]-	Prunetin	Isoflavone	25600	ND	8000000	ND	ND	ND
pme3297	Positive	433	287	4.49	432.106	[M+H]+	Kaempferol 3-O-rhamnoside (Kaempferin)	Flavonol	ND	ND	886000	ND	ND	4270
pme3300	Negative	301	149.1	4.51	302.043	[M-H]-	Tricetin	Flavone	49600	ND	ND	ND	ND	ND
pme3305	Negative	149	130.1	3.67	150.068	[M-H]-	p-Coumaryl alcohol	Hydroxycinnamoyl derivatives	ND	15800	6140	5650	36800	954000
pme3309	Negative	145.1	101.1	2.58	146.058	[M-H]-	2-Methylglutaric acid	Organic acids	34800	15700	299000	89100	13100	15200
pme3313	Negative	259	78.8	0.83	260.03	[M-H]-	D-Fructose 6-phosphate	Carbohydrates	1830000	353000	3120000	563000	316000	337000
pme3333	Positive	153.1	136.1	1.51	152.059	[M+H]+	"1,4-dihydro-1-Methyl-4-oxo-3-pyridinecarboxamide"	Pyridine derivatives	26000	27600	3190000	21000	8560	48800
pme3336	Negative	382	134.1	2.06	383.108	[M-H]-	N6-Succinyl Adenosine	Nucleotide and its derivates	2980000	4480000	6600000	11900000	1140000	15200000
pme3346	Negative	131.1	70.8	2.76	132.079	[M-H]-	5-hydroxyhexanoic acid	Organic acids	67900	156000	304000	305000	50200	979000
pme3349	Negative	282	192.1	1.73	283.092	[M-H]-	8-Hydroxy-2-deoxyguanosine	Nucleotide and its derivates	38700	12900	135000	14000	58900	4750
pme3351	Negative	144.1	126.1	0.84	145.074	[M-H]-	Allysine(6-Oxo DL-Norleucine)	Amino acid derivatives	62100	42000	96500	593000	31700	49400
pme3367	Positive	161	105.1	5.96	160.052	[M+H]+	6-MethylCoumarin	Coumarins	82100	14400	479000	258000	68400	60200
pme3382	Negative	160	73.9	1.16	161.069	[M-H]-	N-Acetylthreonine	Amino acid derivatives	209000	165000	338000	205000	184000	63300
pme3388	Positive	189	144.2	0.75	188.127	[M+H]+	H-HomoArg-OH	Amino acid derivatives	485000	323000	1550000	1070000	274000	384000
pme3391	Positive	479	317	2.56	479	Protonated	Petunidin 3-O-glucoside	Anthocyanins	8380	85600	375000	30400	2460	7600
pme3392	Positive	433.1	271	2.83	433.1	Protonated	Pelargonidin 3-O-beta-D-glucoside（Callistephin chloride)	Anthocyanins	473000	9670	14300	134000	5960	1770
pme3393	Negative	287	135.1	3.65	288.063	[M-H]-	Fustin	Flavonol	77500	ND	ND	8280	ND	ND
pme3399	Negative	445.1	283.1	5.16	446.121	[M-H]-	Sissotrin	Isoflavone	ND	ND	1380000	ND	ND	ND
pme3413	Positive	147.1	91	5.14	146.037	[M+H]+	Coumarin	Coumarins	9310	ND	48600	54000	25300	18400
pme3416	Negative	177	133.1	3.24	178.027	[M-H]-	"Esculetin (6,7-dihydroxycoumarin)"	Coumarins	8490000	4660000	180000	208000	60200	1960000
pme3422	Negative	207.1	192	3.56	208.037	[M-H]-	"6-Methoxy-7,8-DihydroxyCoumarin"	Coumarins	9830	ND	82100	5920	ND	ND
pme3428	Negative	339.1	177.1	2.72	340.079	[M-H]-	"Esculin (6,7-Dihydroxycoumarin-6-glucoside)"	Coumarins	634000	13600	346000	85800	14500	5880
pme3434	Negative	211.1	137.1	4.62	212.069	[M-H]-	"Eudesmic acid (3,4,5-trimethoxybenzoic acid)"	Benzoic acid derivatives	7120	7520	23800	550000	8290	38200
pme3442	Negative	477.1	301.1	3.76	478.36	[M-H]-	Quercetin 7-O-β-D-Glucuronide	Flavonol	29500	38800	16200000	69800	11200	64100
pme3443	Negative	207.1	177.1	4.61	208	[M-H]-	Sinapinaldehyde	Hydroxycinnamoyl derivatives	112000	217000	675000	97300	48300	327000
pme3453	Negative	147.1	129	4.42	148	[M-H]-	p-Coumaraldehyde	Hydroxycinnamoyl derivatives	9230	26800	27300	ND	27400	767000
pme3461	Negative	301.1	151	5.75	302.279	[M-H]-	Homoeriodictyol	Flavanone	67500	37500	28700	ND	14700	247000
pme3464	Negative	285.1	164	6.98	286.084	[M-H]-	Isosakuranetin (4'-Methylnaringenin)	Flavanone	10900	ND	98100	ND	ND	ND
pme3468	Negative	739.2	593.3	3.35	740.216	[M-H]-	Kaempferol-3-O-robinoside-7-O-rhamnoside (Robinin)	Flavonol	ND	ND	2070000	ND	ND	ND
pme3473	Negative	271.1	151	5.59	272.069	[M-H]-	Butin	Flavone	11700000	88100	555000	677000	133000	11900
pme3478	Negative	277.1	146.2	2.84	278.13	[M-H]-	Pantetheine	Vitamins	852000	2630000	527000	148000	471000	306000
pme3502	Negative	429.1	267.1	4.59	430.126	[M-H]-	Formononetin 7-O-glucoside (Ononin)	Isoflavone	1620000	ND	ND	ND	ND	ND
pme3507	Negative	253.1	253.1	4.75	254.058	[M-H]-	"7,4'-Dihydroxyflavone"	Flavone	ND	ND	ND	ND	36200	ND
pme3514	Negative	301	151.1	5.11	302.043	[M-H]-	Morin	Flavonol	54400	234000	120000	155000	8070	9390
pme3553	Positive	187	131	5.94	186.032	[M+H]+	Psoralen	Coumarins	2150	2250	747000	1180	2050	3930
pme3564	Positive	179	179	3.19	178.027	[M+H]+	Daphnetin	Coumarins	3690000	547000	73200	23700	38200	321000
pme3576	Positive	138.1	91.9	4.07	137.048	[M+H]+	Anthranilic acid	Benzoic acid derivatives	137000	120000	455000	104000	158000	41600
pme3609	Positive	287	231.6	3.54	287.24	Protonated	Cyanidin	Anthocyanins	451000	5830	44100000	12600	ND	10000
pme3705	Negative	193.1	72.9	0.72	194.043	[M-H]-	D-glucoronic acid	Carbohydrates	548000	1000000	2170000	325000	240000	169000
pme3719	Negative	165.1	74.9	0.75	166.048	[M-H]-	D-Xylonic acid	Organic acids	6580000	4860000	15900000	18600000	2660000	5430000
pme3827	Positive	198.2	114.9	1.16	197.069	[M+H]+	"3,4-Dihydroxy-DL-phenylalanine"	Amino acid derivatives	163000	250000	372000	250000	103000	129000
pme3835	Negative	344.2	344	1.33	345.047	[M-H]-	"Guanosine 3',5'-cyclic monophosphate"	Nucleotide and its derivates	65700	194000	764000	134000	255000	167000
pme3882	Negative	227.1	94	1.43	228.075	[M-H]-	2'-Deoxyuridine	Nucleotide and its derivates	22100	132000	272000	14900	27000	11800
pme3960	Negative	250	131	1.88	251.102	[M-H]-	Deoxyadenosine	Nucleotide and its derivates	75200	155000	15200	34900	70500	17800
pme3965	Negative	310	178.1	2.18	311.123	[M-H]-	2-(dimethylamino)guanosine	Nucleotide and its derivates	738000	149000	2290000	291000	767000	242000
pme3968	Positive	166	149.1	1.15	165.065	[M+H]+	7-methylguanine	Nucleotide and its derivates	12900	6320	33600	11500	1200	4740
pme3970	Negative	243	153.1	1.21	244.07	[M-H]-	β-Pseudouridine	Nucleotide and its derivates	446000	597000	2440000	443000	1160000	211000
pme3982	Negative	267.1	135.1	1.48	268.081	[M-H]-	Hypoxanthine-9-β-D-arabinofuranoside	Nucleotide and its derivates	3690000	4210000	10600000	1460000	3080000	1000000

## Sheet: Table S2
Table S2. Intersection of six coarse cereals metabolites.
ID	Sorghum	Oat	Quinoa	Buckwheat	Millet	Coix
pmb0829	TRUE	TRUE	TRUE	TRUE	TRUE	TRUE
pmb0848	TRUE	TRUE	TRUE	TRUE	TRUE	TRUE
pmb0877	TRUE	TRUE	TRUE	TRUE	TRUE	TRUE
pme3268	TRUE	TRUE	TRUE	TRUE	TRUE	TRUE
pme0043	TRUE	TRUE	TRUE	TRUE	TRUE	TRUE
pmb0859	TRUE	TRUE	TRUE	TRUE	TRUE	TRUE
pme1175	TRUE	TRUE	TRUE	TRUE	TRUE	TRUE
pme0011	TRUE	TRUE	TRUE	TRUE	TRUE	TRUE
pmb0890	TRUE	TRUE	TRUE	TRUE	TRUE	TRUE
pmb0856	TRUE	TRUE	TRUE	TRUE	TRUE	TRUE
pme1622	TRUE	TRUE	TRUE	TRUE	TRUE	TRUE
pme0020	TRUE	TRUE	TRUE	TRUE	TRUE	TRUE
pme0486	TRUE	TRUE	TRUE	TRUE	TRUE	TRUE
pmb0607	TRUE	TRUE	TRUE	TRUE	TRUE	TRUE
pmb0374	TRUE	TRUE	TRUE	TRUE	TRUE	TRUE
pme1830	TRUE	TRUE	TRUE	TRUE	TRUE	TRUE
pmb0464	TRUE	TRUE	TRUE	TRUE	TRUE	TRUE
pmd0145	TRUE	TRUE	TRUE	TRUE	TRUE	TRUE
pma0170	TRUE	TRUE	FALSE	TRUE	TRUE	TRUE
pme0183	TRUE	TRUE	TRUE	TRUE	TRUE	TRUE
pmb0600	TRUE	TRUE	FALSE	TRUE	TRUE	TRUE
pmb0863	TRUE	TRUE	TRUE	TRUE	TRUE	TRUE
pme3473	TRUE	TRUE	TRUE	TRUE	TRUE	TRUE
pmb2444	TRUE	TRUE	TRUE	TRUE	TRUE	TRUE
pme0013	TRUE	TRUE	TRUE	TRUE	TRUE	TRUE
pme0274	TRUE	TRUE	TRUE	TRUE	TRUE	TRUE
pmd0160	TRUE	TRUE	TRUE	TRUE	TRUE	TRUE
pme2957	TRUE	TRUE	TRUE	TRUE	TRUE	TRUE
pmd0144	TRUE	TRUE	TRUE	TRUE	TRUE	TRUE
pme0050	TRUE	TRUE	TRUE	TRUE	TRUE	TRUE
pmb0160	TRUE	TRUE	TRUE	TRUE	TRUE	TRUE
pme0519	TRUE	TRUE	TRUE	TRUE	TRUE	TRUE
pme0376	TRUE	TRUE	TRUE	TRUE	TRUE	TRUE
pmd0017	TRUE	TRUE	TRUE	TRUE	TRUE	TRUE
pme0006	TRUE	TRUE	TRUE	TRUE	TRUE	TRUE
pme0026	TRUE	TRUE	TRUE	TRUE	TRUE	TRUE
pme0363	TRUE	TRUE	TRUE	TRUE	TRUE	TRUE
pme1417	TRUE	TRUE	TRUE	TRUE	TRUE	TRUE
pme0303	TRUE	TRUE	TRUE	TRUE	TRUE	TRUE
pme2036	TRUE	TRUE	TRUE	TRUE	TRUE	TRUE
pme2268	TRUE	TRUE	TRUE	TRUE	TRUE	TRUE
pme1988	TRUE	TRUE	TRUE	TRUE	TRUE	TRUE
pma0461	TRUE	TRUE	TRUE	TRUE	TRUE	TRUE
pmb0907	TRUE	TRUE	TRUE	TRUE	TRUE	TRUE
pmb2221	TRUE	TRUE	TRUE	TRUE	TRUE	TRUE
pmb0802	TRUE	TRUE	TRUE	TRUE	TRUE	TRUE
pmb2363	TRUE	TRUE	TRUE	TRUE	TRUE	TRUE
pme3416	TRUE	TRUE	TRUE	TRUE	TRUE	TRUE
pme0226	TRUE	TRUE	TRUE	TRUE	TRUE	TRUE
pma6270	TRUE	TRUE	TRUE	TRUE	TRUE	TRUE
pme1436	TRUE	TRUE	TRUE	TRUE	TRUE	TRUE
pme2634	TRUE	TRUE	TRUE	TRUE	TRUE	TRUE
pmb0064	TRUE	TRUE	TRUE	TRUE	TRUE	TRUE
pma0680	TRUE	TRUE	FALSE	TRUE	TRUE	TRUE
pmb2319	TRUE	TRUE	TRUE	TRUE	TRUE	TRUE
pme0258	TRUE	TRUE	TRUE	TRUE	TRUE	TRUE
pma3649	TRUE	TRUE	TRUE	TRUE	TRUE	TRUE
pme0039	TRUE	TRUE	TRUE	TRUE	TRUE	TRUE
pme3719	TRUE	TRUE	TRUE	TRUE	TRUE	TRUE
pme1580	TRUE	FALSE	TRUE	TRUE	TRUE	TRUE
pmb3894	TRUE	TRUE	TRUE	TRUE	TRUE	TRUE
pme1605	TRUE	TRUE	TRUE	TRUE	FALSE	TRUE
pme0369	TRUE	TRUE	TRUE	TRUE	FALSE	TRUE
pmc0304	TRUE	TRUE	TRUE	TRUE	TRUE	TRUE
pme2755	TRUE	TRUE	TRUE	TRUE	TRUE	TRUE
pmd0132	TRUE	TRUE	TRUE	TRUE	TRUE	TRUE
pmb0874	TRUE	TRUE	TRUE	TRUE	TRUE	TRUE
pmb0852	TRUE	TRUE	TRUE	TRUE	TRUE	TRUE
pmb0855	TRUE	TRUE	TRUE	TRUE	TRUE	TRUE
pme2670	TRUE	TRUE	TRUE	TRUE	TRUE	TRUE
pmb0876	TRUE	TRUE	TRUE	TRUE	TRUE	TRUE
pmb2406	TRUE	TRUE	TRUE	TRUE	TRUE	TRUE
pmb2799	TRUE	TRUE	TRUE	TRUE	TRUE	TRUE
pmb0896	TRUE	FALSE	TRUE	TRUE	TRUE	TRUE
pmd0130	TRUE	TRUE	TRUE	TRUE	TRUE	TRUE
pme3069	TRUE	TRUE	TRUE	TRUE	TRUE	TRUE
pme3160	TRUE	TRUE	TRUE	TRUE	TRUE	TRUE
pmb2388	TRUE	TRUE	TRUE	TRUE	TRUE	TRUE
pmb0161	TRUE	TRUE	TRUE	TRUE	TRUE	TRUE
pmb3088	TRUE	TRUE	TRUE	TRUE	TRUE	TRUE
pmb1096	TRUE	TRUE	TRUE	TRUE	TRUE	TRUE
pmd0136	TRUE	TRUE	TRUE	TRUE	TRUE	TRUE
pmb0865	TRUE	TRUE	TRUE	TRUE	TRUE	TRUE
pme0278	TRUE	TRUE	TRUE	TRUE	TRUE	TRUE
pme2527	TRUE	TRUE	TRUE	TRUE	TRUE	TRUE
pma3101	TRUE	TRUE	TRUE	TRUE	TRUE	TRUE
pmb0608	TRUE	TRUE	TRUE	TRUE	TRUE	TRUE
pme3083	TRUE	TRUE	TRUE	TRUE	TRUE	TRUE
pme2827	TRUE	TRUE	TRUE	TRUE	TRUE	TRUE
pme3982	TRUE	TRUE	TRUE	TRUE	TRUE	TRUE
pmb0277	TRUE	TRUE	TRUE	TRUE	TRUE	TRUE
pme3564	TRUE	TRUE	TRUE	TRUE	TRUE	TRUE
pme1063	TRUE	TRUE	TRUE	TRUE	TRUE	TRUE
pmb0163	TRUE	TRUE	TRUE	TRUE	TRUE	TRUE
pmb1754	TRUE	TRUE	TRUE	TRUE	TRUE	TRUE
pme0088	TRUE	TRUE	FALSE	TRUE	FALSE	TRUE
pmd0023	TRUE	TRUE	TRUE	TRUE	TRUE	TRUE
pma1116	TRUE	TRUE	TRUE	FALSE	TRUE	TRUE
pma6561	TRUE	TRUE	TRUE	TRUE	TRUE	TRUE
pmb0782	TRUE	TRUE	TRUE	TRUE	TRUE	TRUE
pme0413	TRUE	TRUE	TRUE	TRUE	TRUE	TRUE
pmb0952	TRUE	TRUE	TRUE	TRUE	TRUE	TRUE
pmb0818	TRUE	TRUE	TRUE	TRUE	TRUE	TRUE
pme2050	TRUE	TRUE	TRUE	TRUE	TRUE	TRUE
pmc0066	TRUE	TRUE	TRUE	TRUE	TRUE	TRUE
pmb2260	TRUE	TRUE	TRUE	TRUE	TRUE	TRUE
pme3336	TRUE	TRUE	TRUE	TRUE	TRUE	TRUE
pmb0449	TRUE	TRUE	TRUE	TRUE	TRUE	TRUE
pme0379	TRUE	TRUE	TRUE	TRUE	TRUE	TRUE
pme0281	TRUE	TRUE	TRUE	TRUE	TRUE	TRUE
pme0030	TRUE	TRUE	TRUE	TRUE	TRUE	TRUE
pme3033	TRUE	TRUE	TRUE	TRUE	TRUE	TRUE
pmb0672	TRUE	TRUE	TRUE	TRUE	TRUE	TRUE
pmb0864	TRUE	TRUE	TRUE	TRUE	TRUE	TRUE
pme3011	TRUE	TRUE	TRUE	TRUE	TRUE	TRUE
pme1841	TRUE	TRUE	TRUE	TRUE	TRUE	TRUE
pmb1652	TRUE	TRUE	TRUE	TRUE	TRUE	TRUE
pme1709	TRUE	TRUE	TRUE	TRUE	TRUE	TRUE
pme2033	TRUE	TRUE	TRUE	TRUE	TRUE	TRUE
pmb0563	TRUE	TRUE	TRUE	TRUE	TRUE	TRUE
pme1712	TRUE	TRUE	TRUE	TRUE	TRUE	TRUE
pme3017	TRUE	TRUE	TRUE	TRUE	TRUE	TRUE
pmb0866	TRUE	TRUE	TRUE	TRUE	TRUE	TRUE
pmb1605	TRUE	TRUE	TRUE	TRUE	TRUE	TRUE
pmb0962	TRUE	TRUE	TRUE	TRUE	TRUE	TRUE
pmb0752	TRUE	TRUE	TRUE	TRUE	TRUE	TRUE
pme2914	TRUE	TRUE	TRUE	TRUE	TRUE	TRUE
pmb0882	TRUE	TRUE	TRUE	TRUE	TRUE	TRUE
pmc0960	TRUE	TRUE	TRUE	TRUE	TRUE	TRUE
pme1502	TRUE	FALSE	TRUE	TRUE	FALSE	TRUE
pmb0801	TRUE	TRUE	TRUE	TRUE	TRUE	TRUE
pmb0296	TRUE	TRUE	TRUE	TRUE	TRUE	TRUE
pme2903	TRUE	TRUE	TRUE	TRUE	TRUE	TRUE
pmb0774	TRUE	TRUE	TRUE	TRUE	TRUE	TRUE
pmb0165	TRUE	TRUE	TRUE	TRUE	TRUE	TRUE
pme0285	TRUE	TRUE	TRUE	TRUE	TRUE	TRUE
pmb2222	TRUE	TRUE	TRUE	TRUE	TRUE	TRUE
pmb1912	TRUE	TRUE	TRUE	TRUE	TRUE	TRUE
pme2024	TRUE	TRUE	TRUE	TRUE	TRUE	TRUE
pme3313	TRUE	TRUE	TRUE	TRUE	TRUE	TRUE
pme2596	TRUE	TRUE	TRUE	TRUE	TRUE	TRUE
pmb2804	TRUE	TRUE	TRUE	TRUE	TRUE	TRUE
pmb0484	TRUE	TRUE	TRUE	TRUE	TRUE	TRUE
pma2987	TRUE	TRUE	TRUE	TRUE	TRUE	TRUE
pme1201	TRUE	TRUE	TRUE	TRUE	TRUE	TRUE
pme3502	TRUE	FALSE	FALSE	FALSE	FALSE	FALSE
pme3038	TRUE	TRUE	TRUE	TRUE	TRUE	TRUE
pme1210	TRUE	TRUE	TRUE	TRUE	TRUE	TRUE
pme1218	TRUE	TRUE	TRUE	TRUE	TRUE	TRUE
pmb0382	TRUE	TRUE	TRUE	TRUE	TRUE	TRUE
pme3207	TRUE	TRUE	TRUE	TRUE	TRUE	TRUE
pmb2251	TRUE	TRUE	TRUE	TRUE	TRUE	TRUE
pme1383	TRUE	TRUE	TRUE	TRUE	TRUE	TRUE
pme0543	TRUE	TRUE	TRUE	TRUE	TRUE	TRUE
pme0496	TRUE	TRUE	TRUE	TRUE	TRUE	TRUE
pmb2795	TRUE	TRUE	TRUE	TRUE	TRUE	TRUE
pme0516	TRUE	TRUE	TRUE	TRUE	TRUE	TRUE
pme3276	TRUE	FALSE	FALSE	TRUE	FALSE	TRUE
pmb2778	TRUE	TRUE	TRUE	TRUE	TRUE	TRUE
pme2607	TRUE	TRUE	TRUE	TRUE	TRUE	TRUE
pmb0800	TRUE	TRUE	TRUE	TRUE	TRUE	TRUE
pme1097	TRUE	TRUE	TRUE	TRUE	TRUE	TRUE
pme2706	TRUE	TRUE	TRUE	TRUE	TRUE	TRUE
pme1824	TRUE	TRUE	TRUE	TRUE	TRUE	TRUE
pmb0786	TRUE	TRUE	TRUE	TRUE	TRUE	TRUE
pma0149	TRUE	FALSE	TRUE	FALSE	TRUE	TRUE
pmb0592	TRUE	TRUE	TRUE	TRUE	FALSE	TRUE
pmb0889	TRUE	TRUE	TRUE	TRUE	TRUE	TRUE
pme1572	TRUE	FALSE	TRUE	TRUE	FALSE	TRUE
pmb0883	TRUE	TRUE	TRUE	TRUE	TRUE	TRUE
pmc0274	TRUE	TRUE	TRUE	TRUE	TRUE	TRUE
pmb0854	TRUE	TRUE	TRUE	TRUE	TRUE	TRUE
pme3198	TRUE	TRUE	TRUE	TRUE	TRUE	TRUE
pme1107	TRUE	TRUE	TRUE	TRUE	TRUE	TRUE
pmb0873	TRUE	TRUE	TRUE	TRUE	TRUE	TRUE
pme2776	TRUE	TRUE	TRUE	TRUE	TRUE	TRUE
pme1086	TRUE	TRUE	TRUE	TRUE	TRUE	TRUE
pme0256	TRUE	TRUE	TRUE	TRUE	TRUE	TRUE
pme0009	TRUE	TRUE	TRUE	TRUE	TRUE	TRUE
pme1944	TRUE	TRUE	TRUE	TRUE	TRUE	TRUE
pme1181	TRUE	TRUE	TRUE	TRUE	TRUE	TRUE
pme0001	TRUE	FALSE	FALSE	FALSE	FALSE	TRUE
pme0399	TRUE	TRUE	TRUE	TRUE	TRUE	TRUE
pmb0766	TRUE	TRUE	TRUE	TRUE	TRUE	TRUE
pme2046	TRUE	TRUE	TRUE	TRUE	TRUE	TRUE
pmb3110	TRUE	TRUE	TRUE	TRUE	TRUE	TRUE
pmb0661	TRUE	TRUE	TRUE	TRUE	TRUE	TRUE
pmb0819	TRUE	TRUE	TRUE	TRUE	TRUE	TRUE
pme2459	TRUE	TRUE	TRUE	TRUE	TRUE	TRUE
pme0240	TRUE	TRUE	TRUE	TRUE	TRUE	TRUE
pme0038	TRUE	TRUE	TRUE	TRUE	TRUE	TRUE
pme0036	TRUE	TRUE	TRUE	TRUE	TRUE	TRUE
pme2901	TRUE	TRUE	TRUE	TRUE	TRUE	TRUE
pme3250	TRUE	TRUE	TRUE	TRUE	TRUE	TRUE
pmb0322	TRUE	FALSE	TRUE	TRUE	FALSE	TRUE
pme2237	TRUE	TRUE	TRUE	TRUE	TRUE	TRUE
pme0163	TRUE	TRUE	TRUE	TRUE	TRUE	TRUE
pma3606	TRUE	TRUE	TRUE	TRUE	TRUE	TRUE
pmb2857	TRUE	TRUE	TRUE	TRUE	TRUE	TRUE
pmb3099	TRUE	TRUE	TRUE	TRUE	TRUE	TRUE
pme1408	TRUE	TRUE	TRUE	TRUE	TRUE	TRUE
pme2949	TRUE	FALSE	FALSE	TRUE	FALSE	TRUE
pme2366	TRUE	TRUE	TRUE	TRUE	TRUE	TRUE
pme3478	TRUE	TRUE	TRUE	TRUE	TRUE	TRUE
pmb1650	TRUE	TRUE	TRUE	TRUE	TRUE	TRUE
pmb2787	TRUE	TRUE	TRUE	TRUE	TRUE	TRUE
pmb0292	TRUE	TRUE	TRUE	TRUE	TRUE	TRUE
pmb2369	TRUE	TRUE	TRUE	TRUE	TRUE	TRUE
pmb2855	TRUE	TRUE	TRUE	TRUE	TRUE	TRUE
pme2122	TRUE	TRUE	TRUE	TRUE	TRUE	TRUE
pme2828	TRUE	TRUE	TRUE	TRUE	TRUE	TRUE
pmb0785	TRUE	TRUE	TRUE	TRUE	TRUE	TRUE
pme0422	TRUE	TRUE	TRUE	TRUE	TRUE	TRUE
pme1662	TRUE	TRUE	TRUE	TRUE	TRUE	TRUE
pmb2228	TRUE	TRUE	TRUE	TRUE	TRUE	TRUE
pme3965	TRUE	TRUE	TRUE	TRUE	TRUE	TRUE
pma2405	TRUE	FALSE	TRUE	FALSE	FALSE	TRUE
pmb3074	TRUE	TRUE	TRUE	TRUE	TRUE	TRUE
pme0499	TRUE	TRUE	TRUE	TRUE	TRUE	TRUE
pme0534	TRUE	TRUE	TRUE	TRUE	TRUE	TRUE
pme0305	TRUE	TRUE	TRUE	TRUE	TRUE	TRUE
pme2256	TRUE	FALSE	TRUE	TRUE	TRUE	TRUE
pmc0281	TRUE	TRUE	TRUE	TRUE	TRUE	TRUE
pmb0751	TRUE	TRUE	TRUE	TRUE	TRUE	TRUE
pme0243	TRUE	TRUE	TRUE	TRUE	TRUE	TRUE
pme3428	TRUE	TRUE	TRUE	TRUE	TRUE	TRUE
pma3724	TRUE	TRUE	TRUE	TRUE	TRUE	TRUE
pme2433	TRUE	TRUE	TRUE	TRUE	TRUE	TRUE
pme1977	TRUE	TRUE	TRUE	TRUE	TRUE	TRUE
pme3096	TRUE	TRUE	TRUE	TRUE	TRUE	TRUE
pmb0605	TRUE	TRUE	TRUE	TRUE	TRUE	TRUE
pme1820	TRUE	TRUE	TRUE	TRUE	TRUE	TRUE
pmb0964	TRUE	TRUE	TRUE	TRUE	TRUE	TRUE
pme3705	TRUE	TRUE	TRUE	TRUE	TRUE	TRUE
pme0032	TRUE	TRUE	TRUE	TRUE	TRUE	TRUE
pmb0631	TRUE	FALSE	FALSE	FALSE	FALSE	FALSE
pme3388	TRUE	TRUE	TRUE	TRUE	TRUE	TRUE
pme2169	TRUE	TRUE	TRUE	TRUE	TRUE	TRUE
pme3200	TRUE	TRUE	TRUE	TRUE	TRUE	TRUE
pme3392	TRUE	TRUE	TRUE	TRUE	TRUE	TRUE
pme0234	TRUE	TRUE	TRUE	TRUE	TRUE	TRUE
pme0022	TRUE	TRUE	TRUE	TRUE	TRUE	TRUE
pma1751	TRUE	TRUE	TRUE	TRUE	TRUE	TRUE
pme3130	TRUE	TRUE	TRUE	TRUE	TRUE	TRUE
pme3609	TRUE	TRUE	TRUE	TRUE	FALSE	TRUE
pma0214	TRUE	TRUE	TRUE	TRUE	TRUE	TRUE
pme3970	TRUE	TRUE	TRUE	TRUE	TRUE	TRUE
pme2786	TRUE	TRUE	TRUE	TRUE	TRUE	TRUE
pmb0287	TRUE	TRUE	TRUE	TRUE	TRUE	TRUE
pme2165	TRUE	TRUE	TRUE	TRUE	TRUE	TRUE
pme0300	TRUE	TRUE	TRUE	TRUE	TRUE	TRUE
pmb2871	TRUE	TRUE	TRUE	TRUE	TRUE	TRUE
pmb2786	TRUE	TRUE	TRUE	TRUE	TRUE	TRUE
pmb0789	TRUE	TRUE	TRUE	TRUE	TRUE	TRUE
pme0513	TRUE	TRUE	TRUE	TRUE	TRUE	TRUE
pma6558	TRUE	FALSE	TRUE	FALSE	FALSE	FALSE
pme1600	TRUE	FALSE	TRUE	TRUE	FALSE	FALSE
pma0795	TRUE	TRUE	TRUE	TRUE	TRUE	TRUE
pme1936	TRUE	TRUE	TRUE	TRUE	TRUE	TRUE
pme2321	TRUE	TRUE	TRUE	TRUE	TRUE	TRUE
pme0267	TRUE	TRUE	TRUE	TRUE	TRUE	TRUE
pme0333	TRUE	TRUE	TRUE	TRUE	TRUE	TRUE
pma6639	TRUE	TRUE	TRUE	TRUE	TRUE	TRUE
pmb1656	TRUE	TRUE	TRUE	TRUE	TRUE	TRUE
pme0019	TRUE	TRUE	TRUE	TRUE	TRUE	TRUE
pmb0686	TRUE	TRUE	TRUE	TRUE	FALSE	FALSE
pmb1178	TRUE	TRUE	TRUE	TRUE	TRUE	TRUE
pmb2325	TRUE	TRUE	TRUE	TRUE	TRUE	TRUE
pmb1452	TRUE	TRUE	TRUE	TRUE	TRUE	TRUE
pme0264	TRUE	TRUE	TRUE	TRUE	TRUE	TRUE
pmb0644	TRUE	TRUE	TRUE	TRUE	TRUE	TRUE
pmb2211	TRUE	TRUE	TRUE	TRUE	TRUE	TRUE
pme2993	TRUE	TRUE	TRUE	TRUE	TRUE	TRUE
pmb0595	TRUE	TRUE	TRUE	TRUE	TRUE	TRUE
pmb0130	TRUE	FALSE	TRUE	TRUE	TRUE	TRUE
pme0374	TRUE	TRUE	TRUE	TRUE	TRUE	TRUE
pmb0764	TRUE	TRUE	TRUE	TRUE	TRUE	TRUE
pmb1626	TRUE	TRUE	TRUE	TRUE	TRUE	TRUE
pme3081	TRUE	TRUE	TRUE	TRUE	TRUE	TRUE
pme0252	TRUE	TRUE	TRUE	TRUE	TRUE	TRUE
pme1711	TRUE	TRUE	TRUE	TRUE	TRUE	TRUE
pma6516	TRUE	TRUE	TRUE	TRUE	TRUE	TRUE
pmb0159	TRUE	TRUE	TRUE	TRUE	TRUE	TRUE
pma6496	TRUE	TRUE	TRUE	TRUE	TRUE	TRUE
pme1846	TRUE	TRUE	TRUE	TRUE	TRUE	TRUE
pme2984	TRUE	TRUE	TRUE	FALSE	FALSE	TRUE
pme0007	TRUE	TRUE	TRUE	TRUE	TRUE	TRUE
pme1368	TRUE	TRUE	TRUE	TRUE	TRUE	TRUE
pme2555	TRUE	TRUE	TRUE	TRUE	TRUE	TRUE
pmb0636	TRUE	TRUE	TRUE	TRUE	TRUE	FALSE
pmb0736	TRUE	TRUE	TRUE	TRUE	TRUE	TRUE
pmb3093	TRUE	FALSE	FALSE	TRUE	TRUE	TRUE
pme2430	TRUE	TRUE	TRUE	TRUE	TRUE	TRUE
pme2129	TRUE	TRUE	TRUE	TRUE	TRUE	TRUE
pmb0197	TRUE	TRUE	TRUE	TRUE	TRUE	TRUE
pme2884	TRUE	TRUE	TRUE	TRUE	TRUE	TRUE
pmb1574	TRUE	TRUE	TRUE	TRUE	TRUE	TRUE
pme0075	TRUE	TRUE	TRUE	TRUE	TRUE	FALSE
pme0491	TRUE	TRUE	FALSE	TRUE	TRUE	TRUE
pme0418	TRUE	TRUE	TRUE	TRUE	TRUE	TRUE
pme1228	TRUE	TRUE	TRUE	TRUE	TRUE	TRUE
pmb0496	TRUE	TRUE	TRUE	TRUE	TRUE	TRUE
pme1828	TRUE	TRUE	TRUE	TRUE	TRUE	TRUE
pme3382	TRUE	TRUE	TRUE	TRUE	TRUE	TRUE
pmb0720	TRUE	TRUE	TRUE	TRUE	TRUE	TRUE
pmb2826	TRUE	TRUE	TRUE	TRUE	TRUE	TRUE
pmb0618	TRUE	TRUE	TRUE	TRUE	TRUE	TRUE
pme0408	TRUE	TRUE	TRUE	TRUE	TRUE	TRUE
pme1453	TRUE	TRUE	TRUE	TRUE	FALSE	TRUE
pme0250	TRUE	TRUE	TRUE	TRUE	TRUE	TRUE
pma1108	TRUE	TRUE	TRUE	TRUE	TRUE	TRUE
pme1814	TRUE	TRUE	TRUE	TRUE	TRUE	TRUE
pme2049	TRUE	TRUE	TRUE	TRUE	TRUE	TRUE
pmb0862	TRUE	TRUE	TRUE	TRUE	TRUE	TRUE
pme2773	TRUE	TRUE	TRUE	TRUE	TRUE	TRUE
pma0249	TRUE	TRUE	TRUE	TRUE	TRUE	TRUE
pme0024	TRUE	TRUE	TRUE	TRUE	TRUE	TRUE
pme1598	TRUE	TRUE	TRUE	TRUE	TRUE	TRUE
pme2266	TRUE	TRUE	TRUE	TRUE	TRUE	TRUE
pme3208	TRUE	FALSE	FALSE	FALSE	FALSE	TRUE
pmb2792	TRUE	TRUE	TRUE	TRUE	TRUE	TRUE
pme0057	TRUE	TRUE	TRUE	TRUE	TRUE	TRUE
pmb2684	TRUE	TRUE	TRUE	TRUE	TRUE	TRUE
pme2963	TRUE	TRUE	TRUE	TRUE	FALSE	FALSE
pme1544	TRUE	TRUE	TRUE	TRUE	TRUE	TRUE
pme1949	TRUE	TRUE	TRUE	TRUE	TRUE	TRUE
pmb0880	TRUE	TRUE	TRUE	FALSE	TRUE	TRUE
pme2478	TRUE	TRUE	TRUE	TRUE	TRUE	TRUE
pmc0682	TRUE	TRUE	TRUE	TRUE	TRUE	TRUE
pme0004	TRUE	TRUE	TRUE	TRUE	TRUE	TRUE
pmb0750	TRUE	TRUE	TRUE	TRUE	TRUE	TRUE
pmb2657	TRUE	TRUE	FALSE	TRUE	TRUE	FALSE
pme3827	TRUE	TRUE	TRUE	TRUE	TRUE	TRUE
pmb0069	TRUE	TRUE	TRUE	TRUE	TRUE	TRUE
pme0137	TRUE	TRUE	TRUE	TRUE	TRUE	TRUE
pmb2383	TRUE	TRUE	TRUE	TRUE	TRUE	TRUE
pmd0158	TRUE	TRUE	TRUE	TRUE	TRUE	TRUE
pme0170	TRUE	TRUE	TRUE	TRUE	TRUE	TRUE
pme2108	TRUE	TRUE	TRUE	TRUE	TRUE	TRUE
pmb2819	TRUE	FALSE	FALSE	TRUE	TRUE	TRUE
pme0367	TRUE	TRUE	FALSE	TRUE	FALSE	FALSE
pma6647	TRUE	TRUE	TRUE	TRUE	TRUE	TRUE
pmb3264	TRUE	TRUE	TRUE	TRUE	TRUE	TRUE
pme3576	TRUE	TRUE	TRUE	TRUE	TRUE	TRUE
pmb0701	TRUE	TRUE	TRUE	TRUE	TRUE	TRUE
pme2720	TRUE	TRUE	TRUE	TRUE	TRUE	TRUE
pma6389	TRUE	TRUE	TRUE	FALSE	TRUE	TRUE
pmb0696	TRUE	TRUE	TRUE	TRUE	TRUE	FALSE
pme1587	TRUE	TRUE	TRUE	TRUE	FALSE	FALSE
pmb2789	TRUE	TRUE	TRUE	TRUE	TRUE	TRUE
pme3210	TRUE	TRUE	TRUE	TRUE	TRUE	TRUE
pme0282	TRUE	TRUE	TRUE	TRUE	TRUE	TRUE
pme2292	TRUE	TRUE	TRUE	TRUE	TRUE	TRUE
pme1521	TRUE	TRUE	TRUE	TRUE	TRUE	TRUE
pma6599	TRUE	TRUE	TRUE	TRUE	TRUE	FALSE
pme2830	TRUE	TRUE	TRUE	TRUE	TRUE	TRUE
pme3151	TRUE	TRUE	TRUE	TRUE	TRUE	TRUE
pme1104	TRUE	TRUE	TRUE	TRUE	TRUE	TRUE
pme0120	TRUE	TRUE	TRUE	TRUE	TRUE	TRUE
pmb0835	TRUE	TRUE	TRUE	TRUE	TRUE	TRUE
pmb0603	TRUE	TRUE	TRUE	FALSE	TRUE	FALSE
pme0500	TRUE	TRUE	TRUE	FALSE	TRUE	TRUE
pmb3075	TRUE	TRUE	FALSE	TRUE	FALSE	TRUE
pme2702	TRUE	TRUE	TRUE	TRUE	TRUE	TRUE
pme0291	TRUE	TRUE	TRUE	TRUE	TRUE	TRUE
pmb0492	TRUE	TRUE	TRUE	TRUE	TRUE	TRUE
pme3443	TRUE	TRUE	TRUE	TRUE	TRUE	TRUE
pmb0693	TRUE	TRUE	FALSE	TRUE	FALSE	TRUE
pme3009	TRUE	TRUE	TRUE	TRUE	TRUE	TRUE
pme0173	TRUE	TRUE	TRUE	TRUE	TRUE	TRUE
pme1002	TRUE	TRUE	TRUE	TRUE	FALSE	TRUE
pme1473	TRUE	TRUE	TRUE	TRUE	TRUE	TRUE
pme0066	TRUE	TRUE	TRUE	TRUE	TRUE	TRUE
pme0371	TRUE	TRUE	TRUE	TRUE	TRUE	FALSE
pmb0808	TRUE	TRUE	FALSE	TRUE	TRUE	TRUE
pme0180	TRUE	TRUE	TRUE	TRUE	TRUE	TRUE
pme3104	TRUE	TRUE	TRUE	TRUE	TRUE	TRUE
pmb2586	TRUE	FALSE	TRUE	FALSE	FALSE	FALSE
pme1021	TRUE	TRUE	TRUE	TRUE	TRUE	TRUE
pme1055	TRUE	TRUE	TRUE	TRUE	TRUE	TRUE
pme2819	TRUE	TRUE	TRUE	TRUE	TRUE	TRUE
pme0031	TRUE	TRUE	TRUE	TRUE	TRUE	TRUE
pme3188	TRUE	TRUE	TRUE	TRUE	TRUE	TRUE
pmb1562	TRUE	TRUE	TRUE	TRUE	TRUE	TRUE
pma0134	TRUE	TRUE	TRUE	TRUE	TRUE	TRUE
pme3179	TRUE	TRUE	TRUE	TRUE	TRUE	TRUE
pma1087	TRUE	TRUE	FALSE	FALSE	TRUE	FALSE
pmb2791	TRUE	TRUE	TRUE	TRUE	TRUE	TRUE
pmb0164	TRUE	TRUE	TRUE	TRUE	TRUE	TRUE
pme2362	TRUE	TRUE	TRUE	TRUE	TRUE	TRUE
pme3367	TRUE	TRUE	TRUE	TRUE	TRUE	TRUE
pme2996	TRUE	TRUE	FALSE	TRUE	FALSE	TRUE
pmb4777	TRUE	FALSE	FALSE	FALSE	FALSE	FALSE
pme2367	TRUE	TRUE	TRUE	TRUE	TRUE	TRUE
pme3393	TRUE	FALSE	FALSE	TRUE	FALSE	FALSE
pmb0665	TRUE	TRUE	TRUE	TRUE	TRUE	TRUE
pmb2165	TRUE	TRUE	TRUE	TRUE	TRUE	TRUE
pmb0601	TRUE	TRUE	FALSE	FALSE	TRUE	TRUE
pme3960	TRUE	TRUE	TRUE	TRUE	TRUE	TRUE
pmb0034	TRUE	TRUE	TRUE	TRUE	TRUE	TRUE
pme1496	TRUE	FALSE	FALSE	FALSE	FALSE	FALSE
pmb2653	TRUE	TRUE	TRUE	TRUE	TRUE	TRUE
pma0104	TRUE	TRUE	TRUE	TRUE	TRUE	TRUE
pme1486	TRUE	TRUE	TRUE	TRUE	TRUE	TRUE
pmb0501	TRUE	TRUE	TRUE	TRUE	TRUE	TRUE
pme0190	TRUE	TRUE	TRUE	TRUE	TRUE	TRUE
pmb2922	TRUE	TRUE	TRUE	FALSE	TRUE	TRUE
pme1738	TRUE	TRUE	TRUE	TRUE	TRUE	TRUE
pme2746	TRUE	TRUE	TRUE	TRUE	TRUE	TRUE
pmb4344	TRUE	TRUE	TRUE	TRUE	TRUE	TRUE
pme1294	TRUE	TRUE	TRUE	TRUE	TRUE	TRUE
pme3346	TRUE	TRUE	TRUE	TRUE	TRUE	TRUE
pmb2601	TRUE	FALSE	FALSE	FALSE	FALSE	FALSE
pme1363	TRUE	TRUE	TRUE	TRUE	TRUE	TRUE
pme3461	TRUE	TRUE	TRUE	FALSE	TRUE	TRUE
pmb2948	TRUE	FALSE	TRUE	TRUE	TRUE	TRUE
pme1578	TRUE	TRUE	FALSE	TRUE	FALSE	FALSE
pme3835	TRUE	TRUE	TRUE	TRUE	TRUE	TRUE
pme2758	TRUE	TRUE	TRUE	TRUE	TRUE	TRUE
pme3351	TRUE	TRUE	TRUE	TRUE	TRUE	TRUE
pmb2507	TRUE	TRUE	TRUE	TRUE	TRUE	TRUE
pmb0468	TRUE	TRUE	TRUE	TRUE	TRUE	TRUE
pme2988	TRUE	TRUE	TRUE	TRUE	TRUE	TRUE
pme2890	TRUE	TRUE	TRUE	TRUE	TRUE	TRUE
pme0246	TRUE	TRUE	TRUE	TRUE	TRUE	TRUE
pme1115	TRUE	TRUE	TRUE	TRUE	TRUE	TRUE
pme2019	TRUE	TRUE	TRUE	TRUE	TRUE	TRUE
pmb2873	TRUE	TRUE	TRUE	TRUE	TRUE	TRUE
pme2566	TRUE	TRUE	TRUE	TRUE	TRUE	TRUE
pme2277	TRUE	TRUE	TRUE	TRUE	TRUE	TRUE
pme0424	TRUE	TRUE	TRUE	TRUE	TRUE	TRUE
pma0948	TRUE	TRUE	TRUE	TRUE	TRUE	TRUE
pmb0108	TRUE	TRUE	TRUE	TRUE	TRUE	TRUE
pme3514	TRUE	TRUE	TRUE	TRUE	TRUE	TRUE
pmb2987	TRUE	TRUE	TRUE	TRUE	TRUE	FALSE
pme0152	TRUE	TRUE	TRUE	TRUE	TRUE	TRUE
pmb2940	TRUE	TRUE	TRUE	TRUE	TRUE	TRUE
pme1698	TRUE	TRUE	TRUE	TRUE	TRUE	TRUE
pmb0624	TRUE	TRUE	TRUE	TRUE	TRUE	TRUE
pme2253	TRUE	TRUE	TRUE	TRUE	TRUE	TRUE
pme0196	TRUE	FALSE	FALSE	FALSE	FALSE	FALSE
pme3211	TRUE	TRUE	TRUE	TRUE	TRUE	TRUE
pme3300	TRUE	FALSE	FALSE	FALSE	FALSE	FALSE
pme0289	TRUE	TRUE	TRUE	TRUE	TRUE	TRUE
pmb3107	TRUE	TRUE	TRUE	TRUE	TRUE	TRUE
pme0132	TRUE	TRUE	TRUE	TRUE	TRUE	TRUE
pme1518	TRUE	TRUE	TRUE	TRUE	TRUE	TRUE
pme2693	TRUE	TRUE	TRUE	TRUE	TRUE	TRUE
pme3285	TRUE	TRUE	TRUE	TRUE	TRUE	TRUE
pme0118	TRUE	TRUE	TRUE	TRUE	TRUE	TRUE
pmc1990	TRUE	TRUE	TRUE	TRUE	TRUE	TRUE
pme1292	TRUE	TRUE	TRUE	TRUE	TRUE	TRUE
pma6515	TRUE	TRUE	TRUE	TRUE	TRUE	TRUE
pme0199	TRUE	TRUE	TRUE	TRUE	TRUE	TRUE
pme2836	TRUE	TRUE	TRUE	TRUE	TRUE	TRUE
pmb2620	TRUE	TRUE	TRUE	FALSE	FALSE	TRUE
pme0286	TRUE	TRUE	TRUE	TRUE	TRUE	TRUE
pme1550	TRUE	TRUE	TRUE	TRUE	TRUE	TRUE
pme2743	TRUE	TRUE	TRUE	TRUE	TRUE	TRUE
pme3184	TRUE	TRUE	TRUE	TRUE	TRUE	TRUE
pme2278	TRUE	FALSE	TRUE	TRUE	TRUE	TRUE
pme3163	TRUE	TRUE	TRUE	TRUE	TRUE	TRUE
pme2662	TRUE	TRUE	TRUE	TRUE	TRUE	TRUE
pme0330	TRUE	FALSE	TRUE	TRUE	FALSE	FALSE
pme2380	TRUE	TRUE	TRUE	TRUE	TRUE	TRUE
pme2435	TRUE	TRUE	TRUE	TRUE	TRUE	TRUE
pma6638	TRUE	TRUE	TRUE	TRUE	TRUE	TRUE
pme2831	TRUE	TRUE	TRUE	TRUE	TRUE	TRUE
pme0397	TRUE	TRUE	TRUE	TRUE	TRUE	TRUE
pme2559	TRUE	TRUE	TRUE	TRUE	TRUE	TRUE
pme3349	TRUE	TRUE	TRUE	TRUE	TRUE	TRUE
pma0253	TRUE	TRUE	TRUE	TRUE	TRUE	TRUE
pme1424	TRUE	TRUE	TRUE	TRUE	TRUE	TRUE
pmb2991	TRUE	TRUE	FALSE	FALSE	FALSE	FALSE
pmb2654	TRUE	TRUE	TRUE	TRUE	TRUE	TRUE
pme2589	TRUE	TRUE	TRUE	TRUE	TRUE	TRUE
pmb3068	TRUE	TRUE	FALSE	TRUE	TRUE	TRUE
pme0121	TRUE	TRUE	TRUE	TRUE	TRUE	TRUE
pme3193	TRUE	TRUE	TRUE	TRUE	TRUE	TRUE
pme1306	TRUE	TRUE	TRUE	TRUE	TRUE	TRUE
pme3143	TRUE	FALSE	TRUE	TRUE	TRUE	TRUE
pme0237	TRUE	TRUE	TRUE	TRUE	TRUE	TRUE
pmb0713	TRUE	TRUE	TRUE	TRUE	TRUE	FALSE
pme3309	TRUE	TRUE	TRUE	TRUE	TRUE	TRUE
pme0108	TRUE	TRUE	TRUE	TRUE	TRUE	TRUE
pme2541	TRUE	TRUE	TRUE	TRUE	TRUE	TRUE
pmb3023	TRUE	TRUE	TRUE	TRUE	TRUE	TRUE
pme0401	TRUE	TRUE	TRUE	TRUE	FALSE	TRUE
pma0791	TRUE	TRUE	TRUE	TRUE	TRUE	FALSE
pmb0812	TRUE	TRUE	TRUE	TRUE	TRUE	TRUE
pma1840	TRUE	TRUE	TRUE	TRUE	TRUE	TRUE
pme0151	TRUE	TRUE	TRUE	TRUE	TRUE	TRUE
pma6371	TRUE	TRUE	FALSE	TRUE	TRUE	TRUE
pme0239	TRUE	TRUE	TRUE	FALSE	TRUE	TRUE
pme1851	TRUE	TRUE	TRUE	TRUE	TRUE	TRUE
pmb0689	TRUE	FALSE	TRUE	FALSE	FALSE	TRUE
pmb0684	TRUE	FALSE	FALSE	TRUE	TRUE	TRUE
pme2563	TRUE	TRUE	TRUE	TRUE	TRUE	TRUE
pme2698	TRUE	TRUE	TRUE	TRUE	TRUE	TRUE
pmb3101	TRUE	TRUE	TRUE	TRUE	TRUE	TRUE
pmb0142	TRUE	TRUE	TRUE	TRUE	TRUE	TRUE
pme3442	TRUE	TRUE	TRUE	TRUE	TRUE	TRUE
pme0176	TRUE	TRUE	TRUE	TRUE	FALSE	TRUE
pme3154	TRUE	TRUE	TRUE	TRUE	TRUE	TRUE
pmb0602	TRUE	TRUE	TRUE	TRUE	TRUE	TRUE
pmb0606	TRUE	TRUE	TRUE	TRUE	FALSE	TRUE
pma6298	TRUE	TRUE	TRUE	TRUE	TRUE	TRUE
pmb0712	TRUE	TRUE	TRUE	TRUE	TRUE	FALSE
pmb2933	TRUE	TRUE	TRUE	TRUE	TRUE	TRUE
pme2136	TRUE	TRUE	TRUE	TRUE	TRUE	TRUE
pme3251	TRUE	FALSE	TRUE	FALSE	FALSE	FALSE
pme2651	TRUE	TRUE	TRUE	TRUE	FALSE	TRUE
pme2735	TRUE	TRUE	TRUE	TRUE	TRUE	TRUE
pme1516	TRUE	TRUE	TRUE	TRUE	TRUE	TRUE
pme2009	TRUE	TRUE	TRUE	TRUE	TRUE	TRUE
pmb5304	TRUE	TRUE	TRUE	TRUE	TRUE	TRUE
pme1378	TRUE	TRUE	TRUE	TRUE	TRUE	TRUE
pmb1318	TRUE	TRUE	TRUE	TRUE	TRUE	TRUE
pme2529	TRUE	TRUE	TRUE	TRUE	TRUE	TRUE
pme3333	TRUE	TRUE	TRUE	TRUE	TRUE	TRUE
pme1310	TRUE	FALSE	TRUE	FALSE	TRUE	FALSE
pme3292	TRUE	FALSE	TRUE	FALSE	FALSE	FALSE
pme3171	TRUE	TRUE	TRUE	TRUE	FALSE	FALSE
pmb0578	TRUE	TRUE	TRUE	TRUE	TRUE	TRUE
pmb0242	TRUE	TRUE	TRUE	TRUE	TRUE	TRUE
pmb0579	TRUE	TRUE	TRUE	TRUE	TRUE	TRUE
pme1187	TRUE	TRUE	TRUE	TRUE	TRUE	TRUE
pme1692	TRUE	FALSE	TRUE	TRUE	FALSE	FALSE
pmb2640	TRUE	TRUE	TRUE	TRUE	TRUE	TRUE
pmb0776	TRUE	TRUE	TRUE	TRUE	TRUE	TRUE
pma0724	TRUE	TRUE	TRUE	TRUE	TRUE	TRUE
pma6199	TRUE	TRUE	TRUE	TRUE	TRUE	TRUE
pme2853	TRUE	TRUE	TRUE	FALSE	TRUE	TRUE
pme3263	TRUE	TRUE	TRUE	TRUE	TRUE	TRUE
pmb3081	TRUE	TRUE	TRUE	TRUE	TRUE	TRUE
pme1665	TRUE	TRUE	FALSE	TRUE	TRUE	TRUE
pma6218	TRUE	TRUE	TRUE	TRUE	TRUE	TRUE
pme2636	TRUE	TRUE	FALSE	FALSE	FALSE	FALSE
pme3882	TRUE	TRUE	TRUE	TRUE	TRUE	TRUE
pme0307	TRUE	FALSE	FALSE	TRUE	FALSE	FALSE
pme0056	TRUE	TRUE	TRUE	TRUE	FALSE	TRUE
pmb0576	TRUE	TRUE	TRUE	TRUE	TRUE	TRUE
pmb3062	TRUE	TRUE	TRUE	TRUE	FALSE	FALSE
pme1261	TRUE	TRUE	TRUE	TRUE	TRUE	TRUE
pme0005	TRUE	TRUE	TRUE	TRUE	FALSE	TRUE
pme1611	TRUE	TRUE	TRUE	TRUE	TRUE	FALSE
pme2895	TRUE	FALSE	FALSE	TRUE	TRUE	FALSE
pmb0580	TRUE	TRUE	TRUE	TRUE	TRUE	TRUE
pmb0622	TRUE	TRUE	TRUE	TRUE	TRUE	TRUE
pmb2957	TRUE	TRUE	FALSE	TRUE	FALSE	TRUE
pme0016	TRUE	TRUE	TRUE	TRUE	TRUE	TRUE
pma6518	TRUE	TRUE	TRUE	TRUE	FALSE	TRUE
pmb2858	TRUE	TRUE	TRUE	TRUE	TRUE	TRUE
pme0391	TRUE	TRUE	TRUE	TRUE	TRUE	TRUE
pme0244	TRUE	TRUE	TRUE	TRUE	TRUE	TRUE
pme0463	TRUE	TRUE	TRUE	TRUE	TRUE	TRUE
pme0161	TRUE	TRUE	TRUE	TRUE	TRUE	TRUE
pme1683	TRUE	TRUE	TRUE	TRUE	TRUE	FALSE
pme2550	TRUE	TRUE	TRUE	TRUE	TRUE	TRUE
pme0166	TRUE	TRUE	TRUE	TRUE	TRUE	TRUE
pme3034	TRUE	TRUE	TRUE	TRUE	TRUE	TRUE
pme0080	TRUE	TRUE	TRUE	TRUE	TRUE	TRUE
pma1303	TRUE	TRUE	TRUE	TRUE	TRUE	TRUE
pmb2928	TRUE	TRUE	TRUE	TRUE	FALSE	TRUE
pmb0545	TRUE	TRUE	TRUE	TRUE	FALSE	TRUE
pmb3043	TRUE	TRUE	FALSE	TRUE	FALSE	TRUE
pme0128	TRUE	TRUE	TRUE	TRUE	TRUE	TRUE
pme0231	TRUE	TRUE	TRUE	TRUE	TRUE	TRUE
pme1299	TRUE	TRUE	FALSE	TRUE	FALSE	TRUE
pma0692	TRUE	TRUE	TRUE	TRUE	TRUE	TRUE
pme0359	TRUE	TRUE	TRUE	TRUE	TRUE	TRUE
pme2979	TRUE	FALSE	TRUE	TRUE	FALSE	FALSE
pme0116	TRUE	TRUE	TRUE	TRUE	TRUE	TRUE
pma0760	TRUE	TRUE	TRUE	TRUE	TRUE	TRUE
pme1601	TRUE	TRUE	TRUE	TRUE	TRUE	TRUE
pmb0149	TRUE	TRUE	TRUE	TRUE	TRUE	TRUE
pmb0749	TRUE	TRUE	TRUE	TRUE	TRUE	TRUE
pme2601	TRUE	TRUE	TRUE	TRUE	TRUE	TRUE
pma6499	TRUE	TRUE	TRUE	TRUE	TRUE	TRUE
pme3968	TRUE	TRUE	TRUE	TRUE	TRUE	TRUE
pmb2554	TRUE	FALSE	FALSE	FALSE	TRUE	FALSE
pme1564	TRUE	TRUE	TRUE	TRUE	TRUE	TRUE
pme0062	TRUE	FALSE	FALSE	FALSE	FALSE	FALSE
pme3007	TRUE	TRUE	TRUE	TRUE	TRUE	TRUE
pme2614	TRUE	FALSE	TRUE	FALSE	TRUE	TRUE
pmb0738	TRUE	TRUE	TRUE	TRUE	TRUE	FALSE
pma6254	TRUE	TRUE	TRUE	FALSE	FALSE	TRUE
pme2289	TRUE	TRUE	TRUE	TRUE	TRUE	TRUE
pma0702	TRUE	FALSE	TRUE	TRUE	FALSE	FALSE
pme2344	TRUE	TRUE	TRUE	TRUE	TRUE	TRUE
pmb0247	TRUE	TRUE	TRUE	TRUE	TRUE	TRUE
pmb0620	TRUE	TRUE	TRUE	TRUE	TRUE	TRUE
pme0255	TRUE	TRUE	TRUE	TRUE	TRUE	TRUE
pmb0673	TRUE	TRUE	TRUE	TRUE	TRUE	FALSE
pme0324	TRUE	TRUE	TRUE	TRUE	TRUE	FALSE
pme3288	TRUE	FALSE	FALSE	FALSE	FALSE	FALSE
pme3464	TRUE	FALSE	TRUE	FALSE	FALSE	FALSE
pme3233	TRUE	FALSE	TRUE	TRUE	FALSE	TRUE
pmb2833	TRUE	FALSE	FALSE	FALSE	FALSE	FALSE
pmb0569	TRUE	TRUE	TRUE	TRUE	TRUE	TRUE
pme3422	TRUE	FALSE	TRUE	TRUE	FALSE	FALSE
pme0395	TRUE	TRUE	TRUE	FALSE	TRUE	TRUE
pme0266	TRUE	FALSE	TRUE	FALSE	TRUE	TRUE
pmb0505	TRUE	TRUE	TRUE	TRUE	TRUE	TRUE
pmb0771	TRUE	TRUE	TRUE	TRUE	TRUE	TRUE
pme3413	TRUE	FALSE	TRUE	TRUE	TRUE	TRUE
pme1239	TRUE	TRUE	TRUE	TRUE	FALSE	TRUE
pme3453	TRUE	TRUE	TRUE	FALSE	TRUE	TRUE
pme0247	TRUE	TRUE	TRUE	TRUE	TRUE	TRUE
pmb0724	TRUE	FALSE	TRUE	TRUE	TRUE	TRUE
pma0110	TRUE	TRUE	TRUE	TRUE	TRUE	TRUE
pmb0490	TRUE	TRUE	TRUE	TRUE	TRUE	TRUE
pme0049	TRUE	TRUE	TRUE	TRUE	TRUE	TRUE
pmb0711	TRUE	TRUE	TRUE	TRUE	FALSE	TRUE
pmb0725	TRUE	TRUE	TRUE	FALSE	FALSE	FALSE
pmb0770	TRUE	TRUE	TRUE	TRUE	TRUE	TRUE
pmb0571	TRUE	TRUE	FALSE	TRUE	TRUE	TRUE
pme0205	TRUE	TRUE	FALSE	TRUE	FALSE	TRUE
pme3391	TRUE	TRUE	TRUE	TRUE	TRUE	TRUE
pmb0115	TRUE	TRUE	TRUE	TRUE	TRUE	TRUE
pmb3079	TRUE	FALSE	TRUE	FALSE	TRUE	FALSE
pme1373	TRUE	TRUE	TRUE	TRUE	TRUE	TRUE
pmb2954	TRUE	TRUE	TRUE	TRUE	TRUE	FALSE
pme0065	TRUE	TRUE	TRUE	TRUE	TRUE	TRUE
pmb2643	TRUE	TRUE	TRUE	TRUE	TRUE	TRUE
pmb0714	TRUE	TRUE	TRUE	TRUE	TRUE	TRUE
pmb0681	TRUE	TRUE	FALSE	FALSE	FALSE	TRUE
pmb0803	TRUE	TRUE	TRUE	TRUE	FALSE	TRUE
pma6281	TRUE	TRUE	TRUE	FALSE	TRUE	TRUE
pma1590	TRUE	TRUE	TRUE	TRUE	TRUE	FALSE
pme1537	TRUE	TRUE	TRUE	TRUE	TRUE	TRUE
pmb0494	TRUE	TRUE	TRUE	TRUE	TRUE	TRUE
pma6460	TRUE	FALSE	FALSE	TRUE	FALSE	FALSE
pma2172	TRUE	TRUE	TRUE	TRUE	TRUE	TRUE
pme0433	TRUE	FALSE	TRUE	TRUE	FALSE	FALSE
pme3434	TRUE	TRUE	TRUE	TRUE	TRUE	TRUE
pmb0666	TRUE	TRUE	TRUE	TRUE	FALSE	TRUE
pme0171	TRUE	FALSE	TRUE	FALSE	FALSE	FALSE
pmb2849	TRUE	TRUE	TRUE	FALSE	FALSE	FALSE
pmb0588	TRUE	TRUE	TRUE	TRUE	TRUE	TRUE
pma6373	TRUE	TRUE	FALSE	TRUE	FALSE	TRUE
pme1397	TRUE	TRUE	FALSE	TRUE	FALSE	TRUE
pme2923	TRUE	TRUE	TRUE	FALSE	FALSE	FALSE
pmb0662	TRUE	TRUE	TRUE	TRUE	TRUE	TRUE
pme2296	TRUE	FALSE	TRUE	TRUE	TRUE	TRUE
pmb3000	TRUE	TRUE	TRUE	TRUE	FALSE	TRUE
pme0387	TRUE	TRUE	TRUE	FALSE	TRUE	TRUE
pmb1283	TRUE	FALSE	TRUE	TRUE	TRUE	FALSE
pmb2893	TRUE	TRUE	TRUE	TRUE	TRUE	FALSE
pmb0629	TRUE	TRUE	TRUE	TRUE	TRUE	TRUE
pmb2723	TRUE	TRUE	FALSE	TRUE	FALSE	FALSE
pmb0623	TRUE	TRUE	TRUE	TRUE	TRUE	TRUE
pmb0667	TRUE	TRUE	TRUE	TRUE	TRUE	TRUE
pme0275	TRUE	TRUE	TRUE	FALSE	TRUE	TRUE
pme0431	TRUE	FALSE	TRUE	TRUE	FALSE	TRUE
pmb0323	TRUE	TRUE	TRUE	TRUE	TRUE	TRUE
pme3245	TRUE	TRUE	TRUE	TRUE	TRUE	TRUE
pmb0128	TRUE	TRUE	TRUE	TRUE	TRUE	TRUE
pmb0302	TRUE	TRUE	TRUE	TRUE	TRUE	TRUE
pmb0500	TRUE	TRUE	TRUE	TRUE	TRUE	TRUE
pma6360	TRUE	TRUE	TRUE	TRUE	TRUE	TRUE
pme2493	TRUE	TRUE	TRUE	TRUE	FALSE	TRUE
pme2155	TRUE	TRUE	TRUE	TRUE	TRUE	TRUE
pme0202	TRUE	TRUE	TRUE	TRUE	TRUE	TRUE
pme1399	TRUE	TRUE	TRUE	TRUE	TRUE	TRUE
pmb0566	TRUE	TRUE	TRUE	TRUE	FALSE	TRUE
pme2603	TRUE	TRUE	TRUE	TRUE	FALSE	FALSE
pme2246	TRUE	FALSE	TRUE	FALSE	FALSE	FALSE
pme0186	TRUE	TRUE	TRUE	TRUE	TRUE	TRUE
pme0361	TRUE	TRUE	TRUE	TRUE	TRUE	TRUE
pmb0745	TRUE	TRUE	TRUE	TRUE	TRUE	TRUE
pme3256	TRUE	FALSE	TRUE	TRUE	FALSE	TRUE
pme1266	TRUE	TRUE	TRUE	TRUE	TRUE	TRUE
pma0787	TRUE	FALSE	TRUE	TRUE	FALSE	FALSE
pma6216	TRUE	TRUE	TRUE	TRUE	FALSE	FALSE
pme0355	TRUE	TRUE	TRUE	TRUE	TRUE	TRUE
pme0442	TRUE	TRUE	TRUE	TRUE	TRUE	TRUE
pmb0037	TRUE	TRUE	TRUE	TRUE	TRUE	TRUE
pmb0493	TRUE	TRUE	TRUE	TRUE	TRUE	TRUE
pma0825	TRUE	FALSE	TRUE	TRUE	FALSE	FALSE
pme3255	TRUE	TRUE	TRUE	TRUE	TRUE	TRUE
pmb0628	TRUE	TRUE	TRUE	TRUE	TRUE	TRUE
pmb0647	TRUE	TRUE	TRUE	TRUE	TRUE	TRUE
pme2658	TRUE	TRUE	TRUE	TRUE	TRUE	TRUE
pme0489	TRUE	TRUE	TRUE	TRUE	TRUE	TRUE
pmb1240	TRUE	TRUE	TRUE	TRUE	TRUE	TRUE
pmb0325	TRUE	TRUE	TRUE	TRUE	TRUE	TRUE
pmb0508	TRUE	TRUE	FALSE	TRUE	TRUE	TRUE
pmb0772	TRUE	TRUE	TRUE	TRUE	TRUE	TRUE
pme3553	TRUE	TRUE	TRUE	TRUE	TRUE	TRUE
pmb0653	TRUE	TRUE	TRUE	FALSE	TRUE	TRUE
pmb0541	TRUE	TRUE	FALSE	TRUE	FALSE	TRUE
pmb0660	TRUE	FALSE	TRUE	TRUE	TRUE	TRUE
pma6576	TRUE	TRUE	TRUE	TRUE	FALSE	TRUE
pmb0426	TRUE	TRUE	TRUE	TRUE	TRUE	TRUE
pmb0652	FALSE	TRUE	TRUE	TRUE	TRUE	TRUE
pmb2867	FALSE	TRUE	FALSE	FALSE	TRUE	TRUE
pme3224	FALSE	TRUE	FALSE	TRUE	TRUE	FALSE
pmb2831	FALSE	TRUE	TRUE	TRUE	TRUE	FALSE
pmb3044	FALSE	TRUE	FALSE	FALSE	FALSE	FALSE
pmb1312	FALSE	TRUE	TRUE	TRUE	TRUE	TRUE
pme1588	FALSE	TRUE	TRUE	TRUE	FALSE	FALSE
pmb3052	FALSE	TRUE	FALSE	FALSE	FALSE	FALSE
pmb3041	FALSE	TRUE	TRUE	TRUE	TRUE	TRUE
pme0436	FALSE	TRUE	FALSE	TRUE	FALSE	FALSE
pmb2938	FALSE	TRUE	TRUE	TRUE	TRUE	TRUE
pmb3031	FALSE	TRUE	FALSE	FALSE	FALSE	FALSE
pme1646	FALSE	TRUE	TRUE	TRUE	TRUE	TRUE
pmb3013	FALSE	TRUE	TRUE	FALSE	FALSE	FALSE
pmb3053	FALSE	TRUE	FALSE	FALSE	FALSE	FALSE
pmb2999	FALSE	TRUE	TRUE	TRUE	TRUE	TRUE
pmb0837	FALSE	TRUE	FALSE	TRUE	FALSE	FALSE
pme2798	FALSE	TRUE	FALSE	TRUE	TRUE	TRUE
pmb0709	FALSE	TRUE	TRUE	TRUE	FALSE	FALSE
pmb2979	FALSE	TRUE	FALSE	FALSE	FALSE	FALSE
pmb2673	FALSE	TRUE	FALSE	FALSE	TRUE	TRUE
pmb3028	FALSE	TRUE	TRUE	TRUE	TRUE	FALSE
pmb2591	FALSE	TRUE	TRUE	TRUE	TRUE	TRUE
pmb3026	FALSE	TRUE	TRUE	TRUE	FALSE	TRUE
pme1637	FALSE	TRUE	FALSE	TRUE	TRUE	TRUE
pme1478	FALSE	TRUE	TRUE	TRUE	FALSE	TRUE
pmb0744	FALSE	TRUE	TRUE	FALSE	FALSE	FALSE
pme3305	FALSE	TRUE	TRUE	TRUE	TRUE	TRUE
pma6455	FALSE	TRUE	TRUE	TRUE	TRUE	TRUE
pmb3114	FALSE	TRUE	FALSE	TRUE	FALSE	FALSE
pmb2561	FALSE	TRUE	TRUE	TRUE	TRUE	FALSE
pme2598	FALSE	TRUE	TRUE	TRUE	FALSE	FALSE
pme0309	FALSE	TRUE	TRUE	TRUE	FALSE	TRUE
pme3258	FALSE	TRUE	FALSE	TRUE	FALSE	TRUE
pme1434	FALSE	TRUE	FALSE	TRUE	FALSE	FALSE
pmb0691	FALSE	TRUE	TRUE	TRUE	FALSE	FALSE
pme3246	FALSE	TRUE	FALSE	TRUE	FALSE	TRUE
pmb0502	FALSE	TRUE	TRUE	FALSE	TRUE	TRUE
pmb3073	FALSE	TRUE	FALSE	TRUE	FALSE	FALSE
pmb0489	FALSE	TRUE	TRUE	TRUE	TRUE	TRUE
pmb0235	FALSE	TRUE	TRUE	TRUE	TRUE	TRUE
pmb0478	FALSE	TRUE	TRUE	TRUE	TRUE	FALSE
pme1539	FALSE	FALSE	TRUE	FALSE	FALSE	TRUE
pme1773	FALSE	FALSE	TRUE	FALSE	FALSE	FALSE
pme3468	FALSE	FALSE	TRUE	FALSE	FALSE	FALSE
pme3399	FALSE	FALSE	TRUE	FALSE	FALSE	FALSE
pme3297	FALSE	FALSE	TRUE	FALSE	FALSE	TRUE
pmb2835	FALSE	FALSE	TRUE	FALSE	FALSE	FALSE
pmb3042	FALSE	FALSE	TRUE	TRUE	TRUE	FALSE
pme3146	FALSE	FALSE	TRUE	TRUE	FALSE	FALSE
pme0450	FALSE	FALSE	TRUE	TRUE	TRUE	TRUE
pmb3061	FALSE	FALSE	TRUE	FALSE	FALSE	FALSE
pmb0542	FALSE	FALSE	TRUE	FALSE	FALSE	FALSE
pme1422	FALSE	FALSE	TRUE	FALSE	TRUE	FALSE
pmb0557	FALSE	FALSE	TRUE	FALSE	FALSE	TRUE
pme0085	FALSE	FALSE	TRUE	TRUE	FALSE	FALSE
pme2765	FALSE	FALSE	TRUE	FALSE	FALSE	TRUE
pmb0615	FALSE	FALSE	TRUE	TRUE	TRUE	TRUE
pme0434	FALSE	FALSE	FALSE	TRUE	FALSE	FALSE
pme1162	FALSE	FALSE	FALSE	TRUE	FALSE	FALSE
pmb3058	FALSE	FALSE	FALSE	TRUE	FALSE	FALSE
pmb2947	FALSE	FALSE	FALSE	TRUE	FALSE	FALSE
pme0428	FALSE	FALSE	FALSE	TRUE	FALSE	TRUE
pma0101	FALSE	FALSE	FALSE	TRUE	TRUE	TRUE
pme3131	FALSE	FALSE	FALSE	TRUE	FALSE	FALSE
pmb2976	FALSE	FALSE	FALSE	TRUE	FALSE	FALSE
pmb2977	FALSE	FALSE	FALSE	TRUE	FALSE	FALSE
pmb3066	FALSE	FALSE	FALSE	TRUE	FALSE	FALSE
pmb3072	FALSE	FALSE	FALSE	TRUE	FALSE	TRUE
pma6625	FALSE	FALSE	FALSE	TRUE	FALSE	TRUE
pmb3047	FALSE	FALSE	FALSE	TRUE	FALSE	FALSE
pmb3064	FALSE	FALSE	FALSE	TRUE	FALSE	FALSE
pme3507	FALSE	FALSE	FALSE	FALSE	TRUE	FALSE

## Sheet: Table S3
Table S3. Metabolites profiles of grain sorghum and sweet sorghum							Table S3. Metabolites variation in 654 and LTR108 were detected by LC-MS-based widely-targeted.
ID	Ion mode	Q1 (Da)	Q3 (Da)	Rt (min)	Molecular Weight (Da)	Ionization model	Compounds	Class	654-1	654-2	654-3	LTR108-1	LTR108-2	LTR108-3
pmb0449	Positive	162.1	98.3	0.8	161.1	[M+H]+	2-Aminoadipic acid (L-Homoglutamic acid)	Amino acids	2770000	2990000	2850000	1810000	1920000	1930000
pme0004	Positive	190.1	84	0.84	189.111	[M+H]+	L-Homocitrulline	Amino acids	167000	186000	222000	340000	403000	364000
pme0006	Positive	116.1	70	0.81	115.063	[M+H]+	L-Proline	Amino acids	10200000	10100000	10800000	2840000	3100000	2700000
pme0007	Negative	174.1	131.1	0.79	175.096	[M-H]-	L-Citrulline	Amino acids	255000	236000	273000	420000	401000	451000
pme0009	Negative	104	73.9	0.79	105.043	[M-H]-	L-Serine	Amino acids	1120000	1210000	1170000	1970000	1970000	2010000
pme0011	Negative	132	99.9	0.8	133.037	[M-H]-	L-Aspartic acid	Amino acids	22200000	22800000	22100000	27400000	28200000	27300000
pme0013	Negative	146.1	102.1	0.75	147.053	[M-H]-	L-Glutamic acid	Amino acids	11600000	11500000	11700000	11600000	12500000	12700000
pme0016	Positive	241	119.9	0.78	240.024	[M+H]+	L-(-)-Cystine	Amino acids	18900	20200	13700	11900	5760	10100
pme0019	Positive	132.1	86	1.27	131.095	[M+H]+	L-Leucine	Amino acids	334000	366000	282000	151000	108000	159000
pme0020	Negative	164.1	147.1	1.92	165.079	[M-H]-	L-Phenylalanine	Amino acids	17700000	16900000	16700000	6620000	6780000	7000000
pme0022	Negative	118	100.9	0.76	119.058	[M-H]-	L-Threonine	Amino acids	465000	487000	461000	325000	302000	325000
pme0026	Positive	147	83.2	0.78	146.106	[M+H]+	L-(+)-Lysine	Amino acids	10200000	10900000	11200000	4300000	4850000	4420000
pme0030	Positive	182.1	136.1	1.16	181.074	[M+H]+	L-(-)-Tyrosine	Amino acids	2720000	2790000	2860000	1330000	1330000	1600000
pme0036	Negative	154.1	92.9	0.72	155.07	[M-H]-	L-Histidine	Amino acids	1010000	1060000	1020000	296000	285000	277000
pme0039	Positive	118.1	71.8	0.85	117.079	[M+H]+	L-Valine	Amino acids	6660000	7080000	7590000	3030000	3120000	3410000
pme0043	Positive	175	69.9	0.73	174.112	[M+H]+	L-(+)-Arginine	Amino acids	23800000	24500000	25800000	27200000	26200000	28200000
pme0050	Negative	203	116.1	2.39	204.09	[M-H]-	L-Tryptophan	Amino acids	11000000	11300000	10800000	13300000	13500000	14100000
pme0057	Positive	136	89.9	0.87	135.035	[M+H]+	DL-homocysteine	Amino acids	182000	195000	183000	70800	86600	64800
pme0161	Negative	118.1	101	0.75	119.058	[M-H]-	L-Homoserine	Amino acids	16900	21100	16600	21800	19600	18900
pme0226	Negative	131.1	71.8	0.78	132.054	[M-H]-	L-Asparagine	Amino acids	8320000	7910000	6910000	3500000	3770000	3730000
pme0246	Positive	122	80.1	0.77	121.02	[M+H]+	L-Cysteine	Amino acids	60400	55900	41000	11400	31500	36900
pme0463	Positive	175	158.1	1.16	174.1	[M+H]+	L-Theanine	Amino acids	17700	12300	17900	36700	29400	21900
pme1002	Positive	138.1	103	1.26	137.084	[M+H]+	L-Tyramine	Amino acids	104000	119000	114000	9480	ND	ND
pme1104	Negative	130.1	130.1	1.26	131.095	[M-H]-	L-Isoleucine	Amino acids	121000	104000	121000	53600	56900	54500
pme1210	Positive	150	72.8	1.15	149.051	[M+H]+	L-Methionine	Amino acids	1570000	1550000	1560000	1300000	1340000	1430000
pme1408	Negative	145.1	127.1	0.76	146.069	[M-H]-	L-Glutamine	Amino acids	895000	879000	754000	381000	409000	433000
pme1988	Positive	90	71.8	0.78	89.048	[M+H]+	L-Alanine	Amino acids	9530000	10800000	11400000	8890000	8920000	9550000
pme2527	Positive	133	70	0.78	132.16	[M+H]+	L(+)-Ornithine	Amino acids	4210000	4460000	4690000	2680000	2610000	2740000
pme2634	Positive	118	88	0.85	117.079	[M+H]+	Dl-Norvaline	Amino acids	7710000	8850000	8700000	3690000	3580000	4240000
pme2890	Positive	269	134	0.85	268.055	[M+H]+	L-Homocystine	Amino acids	60500	78400	88100	37400	35100	59200
pmb0034	Positive	277.1	259.7	1.36	276.1	[M+H]+	Glu-Glu	Amino acid derivatives	74700	81600	90000	202000	209000	215000
pmb0115	Positive	225.1	151.4	3.71	224.1	[M+H]+	3-Hydroxykynurenine	Amino acid derivatives	8310	43600	7720	6230	44100	8250
pmb0464	Positive	458.1	116.4	0.81	457.1	[M+H]+	Aspartic acid di-O-glucoside	Amino acid derivatives	13300000	17900000	19400000	8350000	6680000	8880000
pmb0468	Positive	178	161.5	1.65	177	[M+H]+	N-formylmethionine	Amino acid derivatives	61500	65400	66100	4680	7390	ND
pmb0962	Positive	235.1	118.4	0.8	234.1	[M+H]+	Lysine butyrate	Amino acid derivatives	2230000	2200000	2150000	531000	597000	450000
pmb1283	Positive	448.1	215.7	4.16	447.1	[M+H]+	L-Glutaminyl-L-valyl-L-valyl-L-cysteine	Amino acid derivatives	6100	ND	6470	ND	4330	ND
pmb2561	Negative	190.1	84	2.37	191.1	[M-H]-	N-Acetylmethionine	Amino acid derivatives	ND	ND	ND	6840	6290	10300
pmb2855	Negative	307	145.2	0.77	308	[M-H]-	L-Glutamine O-hexside	Amino acid derivatives	807000	817000	735000	74700	120000	123000
pmb2857	Negative	308.1	128.2	0.8	309.1	[M-H]-	L-Glutamic acid O-glucoside	Amino acid derivatives	908000	1010000	864000	323000	344000	348000
pmb2873	Negative	214.1	134.2	3.65	215.1	[M-H]-	3-(2-Naphthyl)-D-alanine	Amino acid derivatives	58100	60500	35100	50300	67900	67500
pmb3264	Negative	611.1	306.2	1.17	612.1	[M-H]-	Glutathione oxidized	Amino acid derivatives	137000	153000	133000	237000	202000	229000
pme0056	Negative	145.1	101	2.57	146.058	[M-H]-	"2,3-dimethylsuccinic acid"	Amino acid derivatives	21200	48200	17700	11100	5390	5150
pme0066	Negative	116.1	73.9	0.75	117.054	[M-H]-	Guanidineacetic acid	Amino acid derivatives	102000	98100	96000	69700	68800	61300
pme0075	Negative	188.1	102	1.18	189.064	[M-H]-	N-Acetyl-L-glutamic acid	Amino acid derivatives	222000	239000	235000	122000	121000	137000
pme0116	Positive	227.2	110	0.72	226.107	[M+H]+	L-Carnosine	Amino acid derivatives	14700	14700	28700	11300	3750	7050
pme0118	Negative	110.1	65.9	3	111.032	[M-H]-	Pyrrole-2-carboxylic acid	Amino acid derivatives	46400	48000	44400	8020	7130	7730
pme0120	Positive	118.2	101	0.84	117.079	[M+H]+	5-Aminovaleric acid	Amino acid derivatives	121000	131000	123000	71800	116000	102000
pme0121	Negative	187.2	145.1	1.14	188.116	[M-H]-	N6-Acetyl-L-lysine	Amino acid derivatives	36200	44100	42900	16500	22000	18500
pme0128	Negative	159.2	88	0.75	160.085	[M-H]-	D-Alanyl-D-Alanine	Amino acid derivatives	15600	9400	14400	11500	10800	11500
pme0132	Negative	279.3	147.1	2.37	280.106	[M-H]-	Asp-phe	Amino acid derivatives	48200	61800	52400	38500	32800	37900
pme0137	Negative	187.2	127.1	1.11	188.08	[M-H]-	Nα-Acetyl-L-glutamine	Amino acid derivatives	156000	170000	166000	134000	143000	124000
pme0170	Positive	217.1	158.1	1.14	216.122	[M+H]+	Nα-Acetyl-L-arginine	Amino acid derivatives	146000	99600	90500	277000	367000	456000
pme0171	Negative	158.1	73.4	2.84	159.089	[M-H]-	N-Isovaleroylglycine	Amino acid derivatives	6940	5000	6370	18300	15000	27700
pme0173	Negative	130.1	73.8	1.29	131.058	[M-H]-	N-Propionylglycine	Amino acid derivatives	105000	91200	106000	38500	61300	43200
pme0176	Negative	263.1	145.1	3.17	264.111	[M-H]-	Phenylacetyl-L-glutamine	Amino acid derivatives	29300	28100	27900	22100	21000	19800
pme0180	Negative	168.1	151.1	0.72	169.085	[M-H]-	1-Methylhistidine	Amino acid derivatives	99600	114000	101000	80900	83500	93400
pme0190	Negative	187.1	130.1	1.91	188.116	[M-H]-	N-Glycyl-L-leucine	Amino acid derivatives	72000	82500	84800	15100	11900	14800
pme0231	Positive	247.1	130.1	4.07	246.1	[M+H]+	N-(3-Indolylacetyl)-L-alanine	Amino acid derivatives	15600	12000	14000	6590	8290	14000
pme0247	Negative	130.1	128	0.76	131.058	[M-H]-	trans-4-Hydroxy-L-proline	Amino acid derivatives	9220	11900	8500	4700	6750	7960
pme0252	Negative	172.1	130	3.51	173.105	[M-H]-	N-Acetyl-l-leucine	Amino acid derivatives	285000	297000	327000	276000	264000	280000
pme0278	Positive	191.1	127.7	0.79	190.095	[M+H]+	"2,6-Diaminooimelic acid"	Amino acid derivatives	4300000	4760000	4960000	805000	785000	868000
pme1055	Negative	207.1	144.1	1.92	208.085	[M-H]-	L-Kynurenine	Amino acid derivatives	94000	92300	82500	21100	20100	19900
pme1086	Negative	306	143	1.17	307.084	[M-H]-	Glutathione reduced form	Amino acid derivatives	1140000	1190000	1070000	2450000	2540000	2650000
pme1228	Positive	221.1	114.8	1.66	220.085	[M+H]+	5-Hydroxy-L-tryptophan	Amino acid derivatives	212000	186000	239000	142000	134000	158000
pme1239	Negative	320.4	128.1	1.27	321.1	[M-H]-	S-(methyl)glutathione	Amino acid derivatives	9250	7410	8100	20800	25000	22500
pme1310	Negative	235.1	130.1	1.98	236.08	[M-H]-	N'-Formylkynurenine	Amino acid derivatives	25700	24100	22600	9400	7700	8450
pme1368	Negative	128	126	1.16	129.079	[M-H]-	L-Pipecolic acid	Amino acid derivatives	251000	240000	260000	54100	58900	56600
pme1712	Negative	275	257.1	0.79	276.132	[M-H]-	L-Saccharopine	Amino acid derivatives	2370000	2280000	2380000	5440000	4830000	4570000
pme2046	Positive	170	96	0.79	169.181	[M+H]+	3-N-Methyl-L-histidine	Amino acid derivatives	1060000	1100000	1070000	778000	817000	906000
pme2122	Positive	112.1	94.6	0.84	111.08	[M+H]+	Histamine	Amino acid derivatives	804000	925000	985000	274000	254000	331000
pme2430	Positive	224.1	136.1	2.61	223.085	[M+H]+	N-Acetyl-L-tyrosine	Amino acid derivatives	234000	236000	258000	149000	131000	134000
pme2559	Negative	174	88	1.27	175.048	[M-H]-	N-Acetylaspartate	Amino acid derivatives	39000	37800	38200	240000	242000	210000
pme2563	Negative	249.3	128	1.13	250.062	[M-H]-	γ-Glu-Cys	Amino acid derivatives	30300	31900	38600	54600	36000	47000
pme2566	Negative	217	88	1.16	218.09	[M-H]-	(5-L-Glutamyl)-L-amino acid	Amino acid derivatives	57900	81000	56200	107000	99800	91000
pme2614	Negative	164	62.8	0.76	165.046	[M-H]-	Methionine sulfoxide	Amino acid derivatives	12200	14700	12600	3460	7790	4050
pme2698	Positive	313.4	120	3.62	312.147	[M+H]+	Phe-Phe	Amino acid derivatives	29700	32100	47100	24600	20300	38900
pme2735	Positive	399.2	250.1	0.77	398.137	[M+H]+	S-(5'-Adenosyl)-L-methionine	Amino acid derivatives	26600	24300	35500	22400	27900	31800
pme2743	Positive	194.1	135.1	3.66	193.074	[M+H]+	N-Phenylacetylglycine	Amino acid derivatives	43600	55600	37400	29200	25700	54500
pme2758	Negative	162	144.1	0.73	163.129	[M-H]-	4-Hydroxy-L-glutamic acid	Amino acid derivatives	64200	59900	59600	55000	61600	58300
pme2773	Positive	223	88	0.73	222.067	[M+H]+	L-Cystathionine	Amino acid derivatives	194000	202000	191000	67700	67100	56700
pme2853	Negative	172.1	73.9	3.96	173.105	[M-H]-	Hexanoyl glycine	Amino acid derivatives	22800	19300	16700	ND	ND	ND
pme2914	Negative	161	56.8	1.59	162.053	[M-H]-	"3-Hydroxy-3-methylpentane-1,5-dioic acid"	Amino acid derivatives	2180000	2510000	2270000	1370000	1440000	1430000
pme3017	Positive	104	85.9	0.76	103.063	[M+H]+	2-Aminoisobutyric acid	Amino acid derivatives	2280000	2530000	2400000	2470000	2470000	2700000
pme3033	Positive	104	58	0.76	103.063	[M+H]+	"N,N-Dimethylglycine"	Amino acid derivatives	2720000	3260000	3300000	3750000	3880000	4090000
pme3038	Positive	130	83.9	0.85	129.043	[M+H]+	5-oxoproline	Amino acid derivatives	1610000	1900000	1740000	479000	541000	596000
pme3179	Positive	179	75.9	0.86	178.041	[M+H]+	CYS-GLY	Amino acid derivatives	86100	80500	71100	133000	138000	167000
pme3193	Negative	116	73.9	1.16	117.043	[M-H]-	N-acetylglycine	Amino acid derivatives	36100	41700	39700	20700	16400	17400
pme3351	Negative	144.1	126.1	0.84	145.074	[M-H]-	Allysine(6-Oxo DL-Norleucine)	Amino acid derivatives	62100	65600	64100	24700	33300	20800
pme3382	Negative	160	73.9	1.16	161.069	[M-H]-	N-Acetylthreonine	Amino acid derivatives	209000	188000	201000	89800	83400	78000
pme3388	Positive	189	144.2	0.75	188.127	[M+H]+	H-HomoArg-OH	Amino acid derivatives	485000	623000	599000	765000	859000	867000
pme3827	Positive	198.2	114.9	1.16	197.069	[M+H]+	"3,4-Dihydroxy-DL-phenylalanine"	Amino acid derivatives	163000	204000	180000	157000	186000	185000
pmb0247	Positive	137.3	94.3	3.14	136.3	[M+H]+	p-Aminobenzoate	Benzoic acid derivatives	11400	32900	35700	64900	12700	9800
pmb1318	Positive	457.2	191.5	4.48	456.2	[M+H]+	8-Methyl-2-oxo-4-phenyl-2H-chromen-7-yl 4-(hexyloxy)benzoate	Benzoic acid derivatives	26300	28400	14900	55600	69300	58000
pmb2654	Negative	460.1	118.2	0.78	461.1	[M-H]-	Anthranilate O-hexosyl-O-hexoside	Benzoic acid derivatives	38100	51400	60700	193000	184000	155000
pmb2871	Negative	315.1	152.1	1.84	316.1	[M-H]-	"2,5-dihydroxy benzoic acid O-hexside"	Benzoic acid derivatives	398000	349000	368000	551000	595000	523000
pmb2928	Negative	331	313.7	2.02	332	[M-H]-	Gallic acid O-Hexoside	Benzoic acid derivatives	15800	18500	19600	ND	ND	ND
pmb3107	Negative	359.1	197.1	2.26	360.1	[M-H]-	Syringic acid O-glucoside	Benzoic acid derivatives	48400	54200	44500	11100	14600	9900
pme0240	Negative	121	77	4.57	122.037	[M-H]-	Benzoic acid	Benzoic acid derivatives	1030000	1450000	968000	1740000	1340000	1760000
pme0309	Negative	183	124.1	3.14	184.037	[M-H]-	Methyl gallate	Benzoic acid derivatives	ND	ND	ND	11600	11900	9400
pme0413	Negative	151	136.1	4	152.047	[M-H]-	Vanillin	Benzoic acid derivatives	3240000	3420000	3450000	3610000	3730000	3490000
pme1814	Negative	153	108.1	2.5	154.027	[M-H]-	"2,5-dihydroxybenzoic acid (Gentisic acid)"	Benzoic acid derivatives	199000	208000	205000	1580000	1550000	1640000
pme2670	Negative	121	91.9	3.72	122.037	[M-H]-	4-Hydroxybenzaldehyde	Benzoic acid derivatives	5940000	6070000	5760000	733000	694000	609000
pme3198	Negative	153	109	2.75	154.027	[M-H]-	"2,4-Dihydroxybenzoic acid"	Benzoic acid derivatives	1200000	1200000	1230000	10300000	9280000	10700000
pme3434	Negative	211.1	137.1	4.62	212.069	[M-H]-	"Eudesmic acid (3,4,5-trimethoxybenzoic acid)"	Benzoic acid derivatives	7120	8210	8650	ND	ND	ND
pme3576	Positive	138.1	91.9	4.07	137.048	[M+H]+	Anthranilic acid	Benzoic acid derivatives	137000	133000	139000	35400	26300	27500
pme1738	Positive	138.1	95	0.8	137.071	[M+H]+	3-Carbamyl-1-methylpyridinium (1-Methylnicotinamide)	Pyridine derivatives	70700	77300	78000	50800	67000	56500
pme2596	Positive	184.1	148.1	1.67	183.053	[M+H]+	4-Pyridoxic acid	Pyridine derivatives	1780000	1890000	1840000	1310000	1220000	1230000
pme3333	Positive	153.1	136.1	1.51	152.059	[M+H]+	"1,4-dihydro-1-Methyl-4-oxo-3-pyridinecarboxamide"	Pyridine derivatives	26000	34800	25700	12000	13000	20900
pme0499	Negative	181	70.9	0.76	182.079	[M-H]-	D-Sorbitol	Alcohols and polyols	703000	676000	661000	376000	446000	433000
pme0513	Negative	151	70.8	0.77	152.069	[M-H]-	Xylitol	Alcohols and polyols	393000	435000	484000	115000	148000	105000
pme1261	Positive	206.1	188.2	2.18	205.131	[M+H]+	Pantothenol	Alcohols and polyols	20200	18600	34700	25900	26400	29000
pme1944	Positive	183.1	111	0.8	182.079	[M+H]+	D-Mannitol	Alcohols and polyols	1120000	1290000	1360000	946000	902000	850000
pme2136	Positive	123.1	123	0.81	122.058	[M+H]+	DL-threitol	Alcohols and polyols	26900	35500	25000	50400	42900	34400
pme2237	Negative	181.1	70.8	0.76	182.079	[M-H]-	Dulcitol	Alcohols and polyols	964000	955000	905000	497000	547000	522000
pme2256	Negative	151.1	70.8	0.77	152.069	[M-H]-	D-Arabitol	Alcohols and polyols	691000	638000	683000	202000	201000	166000
pme2529	Negative	163.2	162.9	0.75	164.069	[M-H]-	"1,5-Anhydro-D-glucitol"	Alcohols and polyols	26300	33900	24600	28600	21500	21500
pme2636	Negative	301.2	253.2	4.66	302.152	[M-H]-	Enterodiol	Alcohols and polyols	22100	20300	17800	ND	ND	ND
pma1840	Positive	250	191.3	2.73	250	Protonated	Coumaroyl choline	Cholines	32900	27800	21800	15700	13700	ND
pma2405	Positive	280	178.4	2.87	280	Protonated	Feruloylcholine	Cholines	712000	649000	636000	4540000	4880000	4140000
pma6270	Positive	258.2	125.2	0.78	258.2	Protonated	sn-Glycero-3-phosphocholine	Cholines	8150000	8680000	9160000	3390000	3720000	3710000
pmb0242	Positive	310	251.6	3.08	310	Protonated	Sinapoylcholine	Cholines	24300	15500	19400	10300	20200	13500
pmb0484	Positive	104.1	60.2	0.76	103.1	[M+H]+	Choline	Cholines	1770000	1790000	1820000	1940000	1850000	2070000
pmb1754	Positive	184	83.2	0.78	183	[M+H]+	O-Phosphocholine	Cholines	3410000	3570000	3430000	2930000	3070000	2940000
pmb0835	Positive	611.2	611.1	2.36	610.2	[M+H]+	Gallocatechin-gallocatechin	Catechin derivatives	121000	120000	157000	920000	1000000	976000
pmb2586	Negative	593.1	549.4	3.72	594.1	[M-H]-	Gallocatechin-catechin	Catechin derivatives	96200	105000	93000	ND	ND	ND
pmb2947	Negative	865.1	407.2	3.44	866.1	[M-H]-	Catechin-catechin-catechin	Catechin derivatives	ND	ND	ND	34600	26100	26400
pme0205	Negative	289.1	125	3	290.079	[M-H]-	Catechin	Catechin derivatives	8550	8700	8910	17200	12600	15400
pme0450	Negative	289	78.8	3.32	290.3	[M-H]-	L-Epicatechin	Catechin derivatives	ND	ND	ND	276000	240000	253000
pme1486	Negative	457.2	169.1	3.33	458.085	[M-H]-	Epigallate catechin gallate (EGCG)	Catechin derivatives	73200	40700	32800	49900	51500	78100
pme1516	Positive	307	139.1	2.76	306	[M+H]+	Epigallocatechin (EGC)	Catechin derivatives	26600	26900	21600	15400	17500	55400
pme1537	Positive	307	248.1	2.27	306.074	[M+H]+	(+)-Gallocatechin (GC)	Catechin derivatives	7350	5180	ND	ND	5130	4140
pme1564	Positive	443	139.1	3.88	442.3	[M+H]+	Epicatechin gallate (ECG)	Catechin derivatives	12800	4410	2700	24700	17000	22000
pme1824	Negative	153.1	109.1	2.48	154.027	[M-H]-	Protocatechuic acid	Catechin derivatives	1290000	1230000	1260000	9790000	9750000	9450000
pme2478	Negative	137.1	137	3.06	138.032	[M-H]-	Protocatechuic aldehyde	Catechin derivatives	176000	174000	169000	154000	144000	146000
pma0170	Positive	498.3	323	3.82	497.3	[M+H]+	"N', N''-Diferuloylspermidine"	Phenolamides	12600000	12500000	12800000	20000000	19500000	20500000
pma0680	Positive	484.2	484.1	3.56	483.2	[M+H]+	"N', N''-Feruloyl,caffeoylspermidine"	Phenolamides	7200000	7180000	8230000	9250000	9540000	9350000
pma0692	Positive	438.2	147.5	3.67	437.2	[M+H]+	"N', N''-di-p-coumaroylspermidine"	Phenolamides	15300	16600	15500	6370	8770	8000
pma0702	Positive	558.3	264.8	3.75	557.3	[M+H]+	"N', N''-disinapoylspermidine"	Phenolamides	11600	ND	ND	ND	ND	ND
pmb0130	Positive	203	133.3	4.72	202	[M+H]+	N-Acetyl tryptamine	Phenolamides	292000	260000	279000	11200	13000	9370
pmb0323	Positive	251.1	233.5	1.97	250.1	[M+H]+	N-Caffeoyl putrescine	Phenolamides	5630	33700	35800	1320	25800	29000
pmb0325	Positive	321.1	177.5	2.87	320.1	[M+H]+	N-Feruloyl spermidine	Phenolamides	2340	48600	36700	59500	20200	43100
pmb0490	Positive	235.1	147.5	2.29	234.1	[M+H]+	N-p-Coumaroyl putrescine	Phenolamides	8840	81000	15800	20900	17400	32000
pmb0492	Positive	584.2	325.8	2.42	583.2	[M+H]+	"N',N"",N""'-p-coumaroyl-cinnamoyl-caffeoyl spermidine"	Phenolamides	114000	122000	135000	110000	104000	107000
pmb0493	Positive	277.2	260.8	2.58	276.2	[M+H]+	N'-p-Coumaroyl agmatine	Phenolamides	3210	7690	38700	4210	8560	70100
pmb0494	Positive	295	207.6	2.77	294	[M+H]+	N-Sinapoyl putrescine	Phenolamides	7320	6540	6540	6550	7090	9340
pmb0496	Positive	307.2	177.5	2.78	306.2	[M+H]+	N-Feruloyl agmatine	Phenolamides	211000	196000	229000	121000	79400	120000
pmb0500	Positive	411.1	177.5	4.75	410.1	[M+H]+	"N',N""-p-coumaroyl-feruloyl putrescine"	Phenolamides	4930	2570	5060	6290	2180	2070
pmb0501	Positive	131.1	72.1	0.75	130.1	[M+H]+	Agmatine	Phenolamides	72600	74900	65800	62700	65200	72900
pmb0505	Positive	235.1	147.4	2.38	234.1	[M+H]+	N'-p-Coumaroyl putrescine	Phenolamides	9670	24500	30200	36700	40900	38200
pmb0508	Positive	277.1	147.5	2.43	276.1	[M+H]+	N-p-Coumaroyl agmatine	Phenolamides	2270	1140	5010	ND	2660	8580
pmb0771	Positive	314	177.5	4.91	313	[M+H]+	N-Feruloyl tyramine	Phenolamides	9440	4560	2730	2230	2770	4620
pmb0896	Positive	265.1	177.5	2.33	264.1	[M+H]+	N'-Feruloyl putrescine	Phenolamides	5030000	5500000	5730000	8230000	7870000	8950000
pmb0907	Positive	265.1	177.5	2.29	264.1	[M+H]+	N-Feruloyl putrescine	Phenolamides	9240000	9530000	9790000	15200000	14800000	15700000
pmb2893	Negative	291.2	119.2	2.46	292.2	[M-H]-	N-p-Coumaroyl hydroxyagmatine	Phenolamides	6020	7640	6860	ND	ND	ND
pmd0017	Positive	203	112	0.62	202	[M+H]+	Spermine	Phenolamides	10300000	11000000	10900000	7730000	7360000	7370000
pme1841	Positive	103	86.1	0.76	102.116	[M+H]+	"1,5-Diaminopentane"	Phenolamides	2630000	2880000	2680000	468000	457000	476000
pme2292	Positive	89	71.9	0.64	88.1	[M+H]+	Putrescine	Phenolamides	128000	194000	151000	42900	32700	24700
pme2693	Positive	131	71.9	0.8	130.111	[M+H]+	N-Acetylputrescine	Phenolamides	47200	77700	62100	52300	49800	76400
pmb0197	Positive	298.1	166.5	1.16	297.1	[M+H]+	N2-methylguanosine	Nucleotide and its derivates	226000	212000	205000	121000	128000	143000
pmb0964	Positive	366.2	203.5	0.8	365.2	[M+H]+	iP7G	Nucleotide and its derivates	548000	589000	617000	830000	804000	790000
pmb2684	Negative	328.1	134.2	1.68	329.1	[M-H]-	Cyclic AMP	Nucleotide and its derivates	182000	197000	176000	109000	81800	108000
pmb2922	Negative	565.1	323.3	1.11	566.1	[M-H]-	Uridine 5'-diphospho-D-glucose	Nucleotide and its derivates	71900	60700	55700	32300	14100	47900
pmb2948	Negative	346.1	211.1	0.85	347.1	[M-H]-	Adenosine 3'-monophosphate	Nucleotide and its derivates	66800	86200	41300	50500	57100	38400
pmb4344	Negative	362.1	211.1	1.01	363.1	[M-H]-	Guanosine 5'-monophosphate	Nucleotide and its derivates	68800	77500	75700	38400	34100	43600
pmc0066	Positive	333.1	137	0.7	332.1	[M+H]+	2'-Deoxyinosine-5'-monophosphate	Nucleotide and its derivates	3190000	3290000	3140000	2820000	2790000	3130000
pmc0274	Positive	167.1	121	1.92	166.1	[M+H]+	6-Methylmercaptopurine	Nucleotide and its derivates	1220000	1220000	1280000	444000	457000	503000
pmc0281	Positive	400.2	136.1	1.94	399.2	[M+H]+	Adenosine O-ribose	Nucleotide and its derivates	666000	705000	676000	381000	401000	395000
pmc0304	Positive	384.1	252.2	2.06	383.1	[M+H]+	Succinyladenosine	Nucleotide and its derivates	6290000	5810000	6220000	1750000	1630000	1770000
pmd0023	Negative	266	134.2	1.81	267	[M-H]-	Adenosine	Nucleotide and its derivates	3370000	3570000	3380000	2080000	1890000	1990000
pme0005	Positive	121	121	1.44	120.044	[M+H]+	Purine	Nucleotide and its derivates	20200	20200	30000	ND	2590	ND
pme0031	Positive	127	110	1.59	126.043	[M+H]+	Thymine	Nucleotide and its derivates	91400	81600	87200	47000	35500	37800
pme0032	Negative	135	92	1.16	136.038	[M-H]-	Hypoxanthine	Nucleotide and its derivates	539000	486000	549000	240000	205000	248000
pme0038	Positive	112	95	0.82	111.043	[M+H]+	Cytosine	Nucleotide and its derivates	1030000	812000	826000	293000	303000	314000
pme0108	Positive	126.1	126.1	1.16	125.059	[M+H]+	5-Methylcytosine	Nucleotide and its derivates	34700	31000	41700	32700	17500	14400
pme0151	Positive	115	115.1	1.27	114.043	[M+H]+	Dihydrouracil	Nucleotide and its derivates	32500	24100	21000	15400	14100	9
pme0152	Positive	129.1	86	1.57	128.059	[M+H]+	"5,6-Dihydro-5-methyluracil"	Nucleotide and its derivates	53700	77900	63600	110000	103000	110000
pme0163	Positive	335.1	122.8	0.8	334.057	[M+H]+	β-Nicotinamide mononucleotide	Nucleotide and its derivates	958000	1160000	1030000	143000	167000	186000
pme0166	Positive	167.1	110	1.94	166.049	[M+H]+	1-Methylxanthine	Nucleotide and its derivates	16400	15100	13400	8480	8190	9890
pme0183	Positive	152.1	135.1	0.86	151.049	[M+H]+	2-Hydroxy-6-aminopurine	Nucleotide and its derivates	12400000	11800000	12800000	7000000	6830000	6560000
pme0186	Negative	298.1	208.1	1.59	299.087	[M-H]-	8-Hydroxyguanosine	Nucleotide and its derivates	4140	7200	8460	5360	3410	5600
pme0255	Negative	242.1	80.9	1.19	243.086	[M-H]-	Cytidine	Nucleotide and its derivates	11200	16300	9020	4050	5100	ND
pme0256	Negative	151	108	1.19	152.033	[M-H]-	Xanthine	Nucleotide and its derivates	1140000	1040000	1100000	698000	743000	876000
pme0258	Positive	113	95.9	1.23	112.027	[M+H]+	Uracil	Nucleotide and its derivates	7160000	6940000	7250000	4090000	3910000	4900000
pme0264	Positive	243.1	127.1	1.99	242.09	[M+H]+	Thymidine	Nucleotide and its derivates	309000	309000	375000	459000	427000	443000
pme1063	Negative	243.1	110	1.24	244.07	[M-H]-	Uridine	Nucleotide and its derivates	3670000	3830000	3710000	2500000	2840000	2920000
pme1097	Negative	134.1	134.1	1.17	135.055	[M-H]-	Adenine	Nucleotide and its derivates	1340000	1340000	1390000	950000	916000	912000
pme1107	Negative	150	132.9	1.32	151.049	[M-H]-	Guanine	Nucleotide and its derivates	1190000	1170000	1150000	815000	926000	834000
pme1115	Negative	267.1	135.1	0.83	268.081	[M-H]-	Inosine	Nucleotide and its derivates	60100	72500	68100	35200	36800	43000
pme1175	Negative	282.1	150.1	1.5	283.092	[M-H]-	Guanosine	Nucleotide and its derivates	22700000	22500000	23000000	7890000	7770000	8210000
pme1181	Negative	266.1	150.1	1.68	267.097	[M-H]-	Deoxyguanosine	Nucleotide and its derivates	1100000	1070000	1130000	143000	141000	138000
pme1187	Negative	257.1	125.1	1.76	258.085	[M-H]-	5-Methyluridine	Nucleotide and its derivates	23700	22700	26100	12400	13200	14400
pme1266	Positive	167.1	124	1.85	166.049	[M+H]+	3-Methylxanthine	Nucleotide and its derivates	3870	ND	7850	3260	ND	ND
pme1294	Negative	283	151.1	1.75	284.076	[M-H]-	Xanthosine	Nucleotide and its derivates	68700	70600	70000	30400	24100	26200
pme1363	Negative	662.1	540.1	1.17	663.109	[M-H]-	Nicotinic acid adenine dinucleotide	Nucleotide and its derivates	67700	66000	66300	259000	189000	182000
pme1373	Negative	306	78.8	1.17	307.057	[M-H]-	2'-Deoxycytidine-5'-monophosphate	Nucleotide and its derivates	8220	16900	7950	15500	16400	24700
pme1378	Positive	282.1	150.1	2.27	281.112	[M+H]+	1-Methyladenosine	Nucleotide and its derivates	26400	23000	20500	8420	4660	4120
pme1473	Negative	296	134	2.9	297.09	[M-H]-	5'-Deoxy-5'-(methylthio)adenosine	Nucleotide and its derivates	104000	87400	99300	40600	35500	35300
pme1692	Negative	347	78.8	1.16	348.047	[M-H]-	Inosine 5'-monophosphate	Nucleotide and its derivates	23700	16300	19800	9960	16000	10200
pme2278	Negative	362	78.9	1.17	363.058	[M-H]-	Guanosine monophosphate	Nucleotide and its derivates	41800	43000	39000	28300	25100	24100
pme2555	Negative	346	78.8	1.16	347.063	[M-H]-	Adenosine 5'-monophosphate	Nucleotide and its derivates	251000	250000	216000	170000	179000	166000
pme2746	Negative	784.2	437.2	2.79	785.157	[M-H]-	Flavin adenine dinucleotide (FAD)	Nucleotide and its derivates	69800	75500	68600	59800	50000	58900
pme2765	Positive	181.1	145	2.69	180.065	[M+H]+	"1,7-Dimethylxanthine"	Nucleotide and its derivates	9	4830	6210	9100	3280	11800
pme2776	Positive	253.1	137.1	1.67	252.086	[M+H]+	2'-Deoxyinosine	Nucleotide and its derivates	1170000	1130000	1240000	91800	97500	88700
pme3007	Negative	403	159	0.7	404.161	[M-H]-	Uridine 5’-diphosphate	Nucleotide and its derivates	12300	9920	11600	ND	ND	ND
pme3104	Positive	150	133.1	1.15	149.07	[M+H]+	1-Methyladenine	Nucleotide and its derivates	97100	110000	133000	79800	70400	73000
pme3151	Negative	213	78.9	1.2	214.016	[M-H]-	Deoxyribose 5-phosphate	Nucleotide and its derivates	123000	176000	153000	25600	47700	36400
pme3171	Negative	322	78.8	0.82	323.052	[M-H]-	Cytidine 5'-monophosphate (Cytidylic acid)	Nucleotide and its derivates	25200	35700	21700	7470	6590	6740
pme3184	Positive	332	136.1	1.17	331.068	[M+H]+	2'-Deoxyadenosine-5'-monophosphate	Nucleotide and its derivates	42200	37300	31700	25100	23400	15500
pme3188	Negative	323	78.8	1.18	324.036	[M-H]-	Uridine 5'-monophosphate	Nucleotide and its derivates	90200	76900	83600	46200	48300	36000
pme3200	Positive	74	56.9	0.71	73.0971	[M+H]+	1-methylguanidine	Nucleotide and its derivates	482000	512000	537000	289000	238000	300000
pme3336	Negative	382	134.1	2.06	383.108	[M-H]-	N6-Succinyl Adenosine	Nucleotide and its derivates	2980000	2960000	2890000	818000	812000	826000
pme3349	Negative	282	192.1	1.73	283.092	[M-H]-	8-Hydroxy-2-deoxyguanosine	Nucleotide and its derivates	38700	29900	32700	10900	7830	11300
pme3835	Negative	344.2	344	1.33	345.047	[M-H]-	"Guanosine 3',5'-cyclic monophosphate"	Nucleotide and its derivates	65700	64400	68200	25900	19600	26600
pme3882	Negative	227.1	94	1.43	228.075	[M-H]-	2'-Deoxyuridine	Nucleotide and its derivates	22100	28600	23500	ND	ND	ND
pme3960	Negative	250	131	1.88	251.102	[M-H]-	Deoxyadenosine	Nucleotide and its derivates	75200	77000	79800	8950	5290	6100
pme3965	Negative	310	178.1	2.18	311.123	[M-H]-	2-(dimethylamino)guanosine	Nucleotide and its derivates	738000	730000	723000	880000	853000	964000
pme3968	Positive	166	149.1	1.15	165.065	[M+H]+	7-methylguanine	Nucleotide and its derivates	12900	9270	13100	9730	1700	11700
pme3970	Negative	243	153.1	1.21	244.07	[M-H]-	β-Pseudouridine	Nucleotide and its derivates	446000	367000	389000	253000	278000	321000
pme3982	Negative	267.1	135.1	1.48	268.081	[M-H]-	Hypoxanthine-9-β-D-arabinofuranoside	Nucleotide and its derivates	3690000	3620000	3580000	1730000	1650000	1820000
pma1590	Positive	463.1	301.4	2.89	463.123	Protonated	Peonidin O-hexoside	Anthocyanins	7360	11200	ND	1240000	989000	1390000
pmb0541	Positive	697.1	696.9	2.09	697.1	Protonated	Cyanidin 3-O-glucosyl-malonylglucoside	Anthocyanins	1830	1630	2550	245000	196000	190000
pmb0542	Positive	535.1	287.4	2.99	535.1	Protonated	Cyanidin 3-O-malonylhexoside	Anthocyanins	ND	ND	ND	8780000	7760000	8650000
pmb0545	Positive	477.1	315.6	3.32	477.1	Protonated	Rosinidin O-hexoside	Anthocyanins	15800	17300	5720	9690	14300	10000
pmb0557	Positive	621.1	287.4	3.26	621.1	Protonated	Cyanidin O-malonyl-malonylhexoside	Anthocyanins	ND	ND	ND	3970000	2480000	3190000
pmb0558	Positive	637.1	303.5	3.27	637.1	Protonated	Delphinidin O-malonyl-malonylhexoside	Anthocyanins	ND	ND	ND	529000	487000	578000
pmb0563	Positive	301.1	273.6	3.95	301.1	Protonated	Peonidin	Anthocyanins	2410000	3180000	2960000	68100	54500	77000
pmb2957	Negative	465.1	285.3	2.59	466.1	[M-H]-	Cyanidin O-syringic acid	Anthocyanins	19100	15800	15700	5530000	5210000	5440000
pmb2959	Negative	489.1	285.3	2.94	490.1	[M-H]-	Cyanidin O-acetylhexoside	Anthocyanins	ND	ND	ND	768000	640000	693000
pme0094	Negative	447.3	284.1	2.61	448.3	[M-H]-	Cyanidin 3-O-glucoside (Kuromanin)	Anthocyanins	ND	ND	ND	1050000	938000	1040000
pme0442	Positive	303	149.3	2.98	303.24	Protonated	Delphinidin	Anthocyanins	3420	6090	1470	11600	12200	2590
pme1397	Positive	271	215.1	3.85	271.24	Protonated	Pelargonidin	Anthocyanins	6530	2810	7450	34500	27400	26300
pme1773	Positive	595	287.9	2.7	595	Protonated	Cyanidin 3-O-rutinoside (Keracyanin)	Anthocyanins	ND	ND	ND	9470000	8690000	9390000
pme3256	Positive	611	303	2.37	611	Protonated	Delphinidin 3-O-rutinoside (Tulipanin)	Anthocyanins	4050	ND	ND	17300	ND	14500
pme3391	Positive	479	317	2.56	479	Protonated	Petunidin 3-O-glucoside	Anthocyanins	8380	17600	5730	18600	16800	ND
pme3392	Positive	433.1	271	2.83	433.1	Protonated	Pelargonidin 3-O-beta-D-glucoside（Callistephin chloride)	Anthocyanins	473000	533000	578000	822000	618000	631000
pme3609	Positive	287	231.6	3.54	287.24	Protonated	Cyanidin	Anthocyanins	451000	464000	371000	28600	359000	374000
pma0249	Positive	479.1	302.8	3.52	478.1	[M+H]+	Selgin 5-O-hexoside	Flavone	193000	155000	239000	180000	266000	300000
pma0253	Positive	477.1	315.5	5.27	476.1	[M+H]+	O-methylChrysoeriol 5-O-hexoside	Flavone	38500	33100	28800	11100	1830	7410
pma0760	Positive	565	317.8	4.33	564	[M+H]+	Selgin O-malonylhexoside	Flavone	14000	10200	6960	5940000	4390000	4670000
pma0795	Positive	551	347.4	4.56	550	[M+H]+	Tricetin O-malonylhexoside	Flavone	371000	370000	402000	172000	120000	131000
pma0825	Positive	503	255.6	5.24	502	[M+H]+	Chrysin O-malonylhexoside	Flavone	3100	ND	ND	ND	ND	ND
pma6199	Positive	417.2	255.8	4.99	416.2	[M+H]+	Chrysin O-hexoside	Flavone	22900	9260	16400	4550	4570	7530
pma6373	Positive	671.1	356	4.06	670.1	[M+H]+	"3',4',5'-Dihydrotricetin O-hexosyl-O-hexoside"	Flavone	6600	3390	7140	71300	66100	104000
pma6499	Positive	509.3	347.9	3.41	508.3	[M+H]+	Limocitrin O-hexoside	Flavone	13200	31500	25700	15200	7290	15200
pma6558	Negative	313.1	298.3	7.22	314.1	[M-H]-	Velutin	Flavone	385000	346000	323000	191000	197000	204000
pma6576	Positive	347	288	4.41	346	[M+H]+	Spinacetin	Flavone	1340	6300	2620	155000	140000	149000
pma6638	Positive	477.2	328	5.3	476.2	[M+H]+	O-methylChrysoeriol 7-O-hexoside	Flavone	40000	35300	42300	2320	6300	8200
pmb0277	Positive	331.1	315.8	5.74	330.1	[M+H]+	Tricin	Flavone	3690000	3150000	3260000	1230000	955000	1070000
pmb0322	Positive	653.3	345.9	4.76	652.3	[M+H]+	"3’,4’,5’-Tricetin O-rutinoside"	Flavone	973000	1090000	1070000	171000	166000	171000
pmb0566	Positive	581.2	287.3	3.74	580.2	[M+H]+	Luteolin O-hexosyl-O-pentoside	Flavone	4560	3780	6480	9180	10800	10400
pmb0569	Positive	509.2	347.6	4.17	508.2	[M+H]+	Syringetin 5-O-hexoside	Flavone	10000	14000	2670	1760000	1520000	1810000
pmb0571	Positive	565.1	433.5	4.03	564.1	[M+H]+	Apigenin O-hexosyl-O-pentoside	Flavone	8670	14100	15100	8360	18400	7850
pmb0576	Positive	519	271.7	4.23	518	[M+H]+	Apigenin O-malonylhexoside	Flavone	21000	22600	26100	41400	26000	27900
pmb0578	Positive	655	287.7	4.67	654	[M+H]+	Luteolin O-sinapoylhexoside	Flavone	25100	22900	10900	89500	53800	35700
pmb0579	Positive	669	301.6	4.92	668	[M+H]+	Chrysoeriol O-sinapoylhexoside	Flavone	24300	27900	18000	105000	69300	71700
pmb0580	Positive	417.1	255.7	5	416.1	[M+H]+	Chrysin 5-O-glucoside (Toringin)	Flavone	19800	17800	14000	ND	15900	ND
pmb0588	Positive	611.1	449.4	3.32	610.1	[M+H]+	"Luteolin 3',7-di-O-glucoside"	Flavone	6610	233000	6260	12600	9300	16500
pmb0592	Positive	771.1	463.2	3.92	770.1	[M+H]+	Chrysoeriol O-hexosyl-O-rutinoside	Flavone	1260000	1120000	1160000	118000	126000	126000
pmb0600	Positive	609.4	301.7	4.08	608.4	[M+H]+	Chrysoeriol 7-O-rutinoside	Flavone	11900000	11900000	10600000	627000	464000	552000
pmb0601	Positive	595.1	301.8	4.12	594.1	[M+H]+	Chrysoeriol O-hexosyl-O-pentoside	Flavone	75900	75000	77000	44000	36400	47400
pmb0602	Positive	509.3	283.6	4.17	508.3	[M+H]+	Syringetin 7-O-hexoside	Flavone	28900	2590	12600	2270000	1640000	1880000
pmb0603	Positive	625.1	331.7	4.17	624.1	[M+H]+	Chrysoeriol O-hexosyl-O-hexoside	Flavone	121000	106000	115000	24700	22800	33900
pmb0605	Positive	433.1	271.7	4.21	432.1	[M+H]+	Apigenin 7-O-glucoside (Cosmosiin)	Flavone	557000	472000	477000	360000	356000	268000
pmb0606	Positive	477.1	287	4.19	476.1	[M+H]+	Chrysoeriol O-glucuronic acid	Flavone	28900	17300	20800	16900	6590	15000
pmb0607	Positive	463.2	287.7	4.3	462.2	[M+H]+	Chrysoeriol 7-O-hexoside	Flavone	15700000	16500000	16700000	3760000	3890000	3590000
pmb0608	Positive	549.1	301.7	4.55	548.1	[M+H]+	Chrysoeriol O-malonylhexoside	Flavone	4130000	4670000	4370000	1320000	1150000	1230000
pmb0712	Positive	655.2	331.7	3.5	654.2	[M+H]+	Tricin 5-O-hexosyl-O-hexoside	Flavone	27500	19500	30700	63100	60200	66900
pmb0713	Positive	655.2	331.7	3.37	654.2	[M+H]+	Tricin 7-O-hexosyl-O-hexoside	Flavone	35400	54200	39700	92100	93100	104000
pmb0720	Positive	579.1	331.7	4.56	578.1	[M+H]+	Tricin O-malonylhexoside	Flavone	209000	239000	243000	823000	775000	794000
pmb0724	Positive	477.1	331.8	4.99	476.1	[M+H]+	Tricin O-rhamnoside	Flavone	9220	7520	1250	7090	10800	4630
pmb0725	Positive	669.1	669	5.1	668.1	[M+H]+	Tricin 7-O-feruloylhexoside	Flavone	8750	3170	6890	1820	83500	77600
pmb0736	Positive	493.1	331.8	4.3	492.1	[M+H]+	Tricin 7-O-hexoside	Flavone	244000	253000	218000	609000	572000	562000
pmb0738	Positive	699.2	331.6	4.88	698.2	[M+H]+	Tricin O-sinapoylhexoside	Flavone	12200	11400	9230	37100	36400	37400
pmb0744	Positive	435.3	331.8	5.48	434.3	[M+H]+	Tricin O-phenylformic acid	Flavone	ND	1110	ND	ND	ND	ND
pmb2954	Negative	771.1	609.5	2.83	772.1	[M-H]-	Luteolin O-hexosyl-O-hexosyl-O-hexoside	Flavone	8210	9750	8240	57600	37800	49800
pmb2987	Negative	487.1	283.2	2.63	488.1	[M-H]-	Acacetin O-acetyl hexoside	Flavone	54000	57400	58800	20000	10500	20600
pmb2991	Negative	739.1	269.3	3.79	740.1	[M-H]-	Apigenin O-hexosyl-O-rutinoside	Flavone	38300	28300	23900	12000	11900	14200
pmb2999	Negative	461.1	285.2	3.87	462.1	[M-H]-	Chrysoeriol 5-O-hexoside	Flavone	ND	ND	ND	60100	95200	78500
pmb3000	Negative	503.1	341.3	3.94	504.1	[M-H]-	Chrysoeriol O-acetylhexoside	Flavone	6230	7280	8730	32000	25300	12400
pmb3043	Negative	637.1	269.3	4.07	638.1	[M-H]-	Tricin 5-O-rutinoside	Flavone	15700	13800	17600	149000	123000	127000
pmb3044	Negative	653.1	593.4	4.16	654.1	[M-H]-	Tricin di-O-hexoside	Flavone	ND	ND	ND	91900	93300	96100
pme0088	Negative	285	133.1	5	286	[M-H]-	Luteolin	Flavone	3410000	2190000	2160000	485000	331000	272000
pme0324	Positive	255.1	69.7	6.95	254.058	[M+H]+	Chrysin	Flavone	10900	9490	7520	4970	6120	37900
pme0333	Positive	579.2	271.1	4.01	578.164	[M+H]+	Apigenin 7-O-neohesperidoside (Rhoifolin)	Flavone	342000	383000	374000	106000	75500	74800
pme0359	Positive	433.1	313.1	3.81	432.106	[M+H]+	Apigenin 5-O-glucoside	Flavone	15200	58800	40300	39800	60500	117000
pme0363	Negative	299.1	284	5.76	300.063	[M-H]-	Chrysoeriol	Flavone	10100000	8490000	8100000	2020000	1530000	1460000
pme0367	Negative	577.2	269.1	4.01	578.164	[M-H]-	Apigenin 7-rutinoside (Isorhoifolin)	Flavone	143000	151000	157000	42400	35100	41700
pme0379	Positive	271.1	215.1	5.63	270.053	[M+H]+	Apigenin	Flavone	2740000	2030000	2040000	541000	364000	340000
pme1518	Positive	403.1	373.1	7.06	402.132	[M+H]+	Nobiletin	Flavone	47500	45400	42300	143000	64700	146000
pme1544	Positive	285.1	284.9	7.06	284.069	[M+H]+	Acacetin	Flavone	179000	28500	11000	24000	8050	9
pme1550	Positive	373.1	373.1	7.54	372.121	[M+H]+	Tangeretin	Flavone	43700	34900	37500	114000	51100	100000
pme1601	Positive	417.1	270.9	4.9	416.111	[M+H]+	Apigenin 4-O-rhamnoside	Flavone	13800	12300	19300	9740	9280	8650
pme1611	Negative	433.1	433	3.75	434.121	[M-H]-	Isohemiphloin	Alkaloids	20100	8080	10300	177000	147000	165000
pme1662	Positive	287.1	287.1	6.96	286.084	[M+H]+	sakuranetin	Flavone	753000	706000	614000	23600	23500	26100
pme2459	Positive	449.1	287.1	3.87	448.101	[M+H]+	Luteolin 7-O-glucoside (Cynaroside)	Flavone	1040000	982000	1120000	519000	535000	549000
pme3300	Negative	301	149.1	4.51	302.043	[M-H]-	Tricetin	Flavone	49600	38800	40700	11800	12000	9610
pme3473	Negative	271.1	151	5.59	272.069	[M-H]-	Butin	Flavone	11700000	10500000	10400000	853000	806000	717000
pma0214	Positive	479	317.3	3.91	478	[M+H]+	methylQuercetin O-hexoside	Flavonol	447000	362000	406000	10100000	9050000	10900000
pma0787	Positive	551.1	347.4	4.63	550.1	[M+H]+	Quercetin-3-(6''-malonyl)-Glucoside	Flavonol	3620	4040	ND	ND	ND	ND
pma1116	Positive	301.1	259.1	4.13	300.1	[M+H]+	Kaempferide	Flavonol	3310000	3380000	3330000	81800	97400	66000
pma6389	Positive	345.2	177.5	6.33	344.2	[M+H]+	Ayanin	Flavonol	136000	131000	137000	585000	546000	648000
pma6639	Positive	479.2	318	4.17	478.2	[M+H]+	Isorhamnetin O-hexoside	Flavonol	340000	279000	278000	16600000	15700000	15600000
pmb0595	Positive	479.2	317.8	4.17	478.2	[M+H]+	Isorhamnetin 5-O-hexoside	Flavonol	296000	211000	273000	14000000	13600000	15500000
pmb0709	Positive	713.1	303.6	3.49	712.1	[M+H]+	Quercetin 7-O-malonylhexosyl-hexoside	Flavonol	ND	6360	ND	24700	24100	29300
pmb0711	Positive	611.2	303.7	3.7	610.2	[M+H]+	Quercetin 7-O-rutinoside	Flavonol	8790	ND	2210	13200	5940	ND
pmb3013	Negative	519.1	315.3	4.32	520.1	[M-H]-	Isorhamnetin O-acetyl-hexoside	Flavonol	ND	ND	ND	989000	815000	918000
pmb3026	Negative	505.1	301.2	3.8	506.1	[M-H]-	Quercetin O-acetylhexoside	Flavonol	ND	ND	ND	16200	11600	15700
pmb3894	Negative	329.1	314.3	5.91	330.1	[M-H]-	Di-O-methylquercetin	Flavonol	6420000	6140000	6110000	1410000	1360000	1390000
pme0196	Negative	285	214	5.73	286.048	[M-H]-	Kaempferol	Flavonol	51900	48800	43100	16000	19400	16600
pme0199	Negative	301	151.1	5.12	302.043	[M-H]-	Quercetin	Flavonol	45100	32200	30900	155000	87700	100000
pme0202	Positive	611.2	303	3.7	610.153	[M+H]+	Quercetin 3-O-rutinoside (Rutin)	Flavonol	4680	ND	ND	13600	11900	18200
pme0361	Positive	435.1	303	3.98	434.085	[M+H]+	Quercetin 3-alpha-L-arabinofuranoside (Avicularin)	Flavonol	4100	ND	4720	13000	6730	4090
pme0369	Negative	593.2	285.1	3.83	594.159	[M-H]-	Kaempferol 3-O-rutinoside (Nicotiflorin)	Flavonol	6300000	6230000	6250000	54900	30000	46600
pme1478	Negative	317	179	4.7	318.038	[M-H]-	Myricetin	Flavonol	ND	ND	ND	15400	18200	17000
pme1502	Positive	315.1	300	7.23	314.079	[M+H]+	Kumatakenin	Flavonol	2120000	2020000	1730000	1380000	1460000	1580000
pme1521	Negative	303.1	125.1	4.15	304.058	[M-H]-	Dihydroquercetin (Taxifolin)	Flavonol	127000	122000	138000	580000	508000	430000
pme1539	Negative	623.2	314	3.66	624.169	[M-H]-	Isorhamnetin 3-O-neohesperidoside	Flavonol	ND	ND	ND	2230	ND	ND
pme1588	Negative	315.1	300.1	5.85	316.058	[M-H]-	Isorhamnetin	Flavonol	ND	ND	ND	24500	15000	19800
pme1605	Negative	593.2	285.1	3.76	594.159	[M-H]-	Kaempferol 3-O-robinobioside (Biorobin)	Flavonol	6310000	5870000	5790000	45400	29800	39600
pme1622	Negative	447.1	287.1	3.93	448.101	[M-H]-	Kaempferol 3-O-glucoside (Astragalin)	Flavonol	19000000	19400000	18200000	2290000	2080000	2160000
pme2493	Positive	579.2	433.1	3.74	578.164	[M+H]+	"Kaempferol 3,7-dirhamnoside (Kaempferitrin)"	Flavonol	4770	9	6420	23400	28200	58400
pme2895	Negative	319.1	193	3.52	320.053	[M-H]-	Dihydromyricetin	Flavonol	20000	17000	31600	32700	31900	34800
pme2963	Negative	287.1	125.1	4.62	288.063	[M-H]-	Aromadedrin (Dihydrokaempferol)	Flavonol	182000	171000	162000	593000	540000	589000
pme3130	Positive	465	302.9	3.86	464.096	[M+H]+	Quercetin 4'-O-glucoside (Spiraeoside)	Flavonol	461000	538000	529000	1240000	970000	903000
pme3211	Negative	463	301.1	3.86	464.096	[M-H]-	Quercetin 3-O-glucoside (Isotrifoliin)	Flavonol	50600	49100	144000	331000	377000	345000
pme3268	Positive	449	286.9	3.87	448.101	[M+H]+	Kaempferol 3-O-galactoside (Trifolin)	Flavonol	26200000	27600000	27900000	552000	554000	533000
pme3288	Negative	329	314	6.63	330.074	[M-H]-	"3,7-Di-O-methylquercetin"	Flavonol	10900	9400	8890	4740	8220	6730
pme3297	Positive	433	287	4.49	432.106	[M+H]+	Kaempferol 3-O-rhamnoside (Kaempferin)	Flavonol	ND	ND	5630	9220	4410	8660
pme3393	Negative	287	135.1	3.65	288.063	[M-H]-	Fustin	Flavonol	77500	70600	53900	12100	12100	18700
pme3442	Negative	477.1	301.1	3.76	478.36	[M-H]-	Quercetin 7-O-β-D-Glucuronide	Flavonol	29500	11100	7290	7430	7210	5430
pme3514	Negative	301	151.1	5.11	302.043	[M-H]-	Morin	Flavonol	54400	29900	36500	171000	97700	108000
pmb0714	Positive	689.2	689	4.01	688.2	[M+H]+	Tricin 4'-O-(β-guaiacylglyceryl) ether 5-O-hexoside	Flavonolignan	7710	6400	ND	8310	ND	8350
pmb0745	Positive	497.1	331.8	5.75	496.1	[M+H]+	Tricin 4'-O-syringyl alcohol	Flavonolignan	4080	4590	1810	10700	3020	9800
pmb1312	Positive	689.2	688.9	4.43	688.2	[M+H]+	Tricin 4'-O-(β-guaiacylglyceryl) ether 7-O-hexoside	Flavonolignan	ND	2820	3680	24800	ND	9680
pma0724	Positive	435.1	339.7	3.79	434.1	[M+H]+	Naringenin C-hexoside	Flavone C-glycosides	23300	20900	19600	51000	41400	56000
pma1087	Positive	565.2	499.3	3.77	564.2	[M+H]+	C-pentosyl-C-hexosyl-apigenin	Flavone C-glycosides	85800	86100	92600	453000	411000	404000
pma1108	Positive	433.1	271.7	3.78	432.1	[M+H]+	Apigenin C-glucoside	Flavone C-glycosides	200000	228000	192000	167000	121000	158000
pma6216	Positive	447.1	298	3.84	446.1	[M+H]+	Acacetin C-hexoside	Flavone C-glycosides	3590	3980	4410	ND	2650	ND
pma6218	Positive	419.1	383.9	3.84	418.1	[M+H]+	O-methylnaringenin C-pentoside	Flavone C-glycosides	22200	22600	13700	3910	8830	18400
pma6254	Positive	757.3	757.2	3.68	756.3	[M+H]+	C-hexosyl-apigenin O-caffeoylhexoside	Flavone C-glycosides	12200	10500	10700	12900	40000	15600
pma6360	Positive	477.1	298	4.06	476.1	[M+H]+	O-methylChrysoeriol 8-C-hexoside	Flavone C-glycosides	4820	2610	4950	11500	3680	7630
pma6371	Positive	611.2	575.7	3.08	610.2	[M+H]+	"di-C,C-hexosyl-luteolin"	Flavone C-glycosides	31500	36700	41800	6300	5560	9820
pma6496	Positive	449.1	300	3.45	448.1	[M+H]+	Luteolin 6-C-glucoside	Flavone C-glycosides	263000	293000	285000	148000	81500	110000
pma6515	Positive	755.2	332.1	4.73	754.2	[M+H]+	C-hexosyl-chrysin O-feruloylhexoside	Flavone C-glycosides	45400	64600	57300	151000	92500	105000
pma6516	Positive	757.3	450.1	3.55	756.3	[M+H]+	C-hexosyl-apigenin O-hexosyl-O-hexoside	Flavone C-glycosides	280000	346000	413000	98400	45800	44400
pma6518	Positive	771.2	177.5	4.25	770.2	[M+H]+	C-pentosyl-chrysoeriol 7-O-feruloylhexoside	Flavone C-glycosides	18600	25500	14500	54200	51000	62500
pma6647	Positive	625.2	463.6	3.37	624.2	[M+H]+	C-hexosyl-chrysoeriol O-hexoside	Flavone C-glycosides	143000	98300	164000	108000	98700	143000
pmb0615	Positive	789.1	789.1	2.58	788.1	[M+H]+	Hesperetin C-hexosyl-O-hexosyl-O-hexoside	Flavone C-glycosides	ND	ND	ND	ND	ND	5370
pmb0618	Positive	627.1	430	2.78	626.1	[M+H]+	8-C-hexosyl-hesperetin O-hexoside	Flavone C-glycosides	203000	178000	179000	242000	228000	205000
pmb0620	Positive	787.1	344.1	2.77	786.1	[M+H]+	Chrysoeriol 6-C-hexoside 8-C-hexoside-O-hexoside	Flavone C-glycosides	11400	6670	13500	4290	ND	5040
pmb0622	Positive	611.2	412.3	3.09	610.2	[M+H]+	C-hexosyl-luteolin O-hexoside	Flavone C-glycosides	19200	35300	32100	6710	6570	10300
pmb0623	Positive	625.2	398.1	2.96	624.2	[M+H]+	6-C-hexosyl chrysoeriol O-hexoside	Flavone C-glycosides	5850	5610	30700	25500	60200	33600
pmb0624	Positive	611.1	329	3.09	610.1	[M+H]+	6-C-hexosyl-luteolin O-hexoside	Flavone C-glycosides	52400	52500	50400	7090	26600	16700
pmb0628	Positive	613.1	300.3	3.09	612.1	[M+H]+	Eriodictiol C-hexosyl-O-hexoside	Flavone C-glycosides	2980	4690	15300	38100	10300	8800
pmb0629	Positive	463.1	379.6	3.04	462.1	[M+H]+	Chrysoeriol 6-C-hexoside	Flavone C-glycosides	5930	3230	5240	2240	4550	5510
pmb0631	Positive	581.1	467.9	3.17	580.1	[M+H]+	C-hexosyl-luteolin C-pentoside	Flavone C-glycosides	511000	532000	544000	65400	54500	55100
pmb0636	Positive	581.1	335.9	3.18	580.1	[M+H]+	6-C-hexosyl luteolin O-pentoside	Flavone C-glycosides	251000	243000	254000	13700	2070	18800
pmb0644	Positive	449.1	329.6	3.45	448.1	[M+H]+	Luteolin C-hexoside	Flavone C-glycosides	308000	341000	306000	144000	116000	123000
pmb0647	Positive	581.1	449.2	3.46	580.1	[M+H]+	8-C-hexosyl-luteolin O-pentoside	Flavone C-glycosides	2740	9140	14800	39800	28600	52600
pmb0652	Positive	565.1	397.8	3.6	564.1	[M+H]+	C-hexosyl-apigenin O-pentoside	Flavone C-glycosides	ND	1940	10600	4470	2810	3370
pmb0653	Positive	595.1	415.4	3.68	594.1	[M+H]+	"di-C,C-hexosyl-apigenin"	Flavone C-glycosides	1930	ND	5950	ND	8350	ND
pmb0660	Positive	757.2	757	3.73	756.2	[M+H]+	C-hexosyl-luteolin O-p-coumaroylhexoside	Flavone C-glycosides	1390	3850	4430	5540	4140	4430
pmb0661	Positive	609.1	463.4	3.87	608.1	[M+H]+	Chrysoeriol C-hexosyl-O-rhamnoside	Flavone C-glycosides	1050000	1120000	1600000	195000	119000	152000
pmb0662	Positive	787.2	733.2	3.64	786.2	[M+H]+	C-hexosyl-luteolin O-feruloylhexoside	Flavone C-glycosides	6440	4570	10500	12600	22900	26900
pmb0665	Positive	611.2	299.8	3.78	610.2	[M+H]+	Luteolin 8-C-hexosyl-O-hexoside	Flavone C-glycosides	77500	79500	62600	27500	26500	25200
pmb0666	Positive	801.1	681.7	3.82	800.1	[M+H]+	6-C-hexosyl-apigenin O-sinapoylhexoside	Flavone C-glycosides	7080	18600	19900	125000	131000	148000
pmb0667	Positive	757.1	739	3.87	756.1	[M+H]+	C-hexosyl-luteolin O-feruloylpentoside	Flavone C-glycosides	5780	7140	8760	17700	33300	16400
pmb0672	Positive	771.1	367.9	4.02	770.1	[M+H]+	6-C-hexosyl-apigenin O-feruloylhexoside	Flavone C-glycosides	2700000	3170000	2530000	21800	33200	43100
pmb0673	Positive	403.1	367.7	4.3	402.1	[M+H]+	Apigenin 6-C-pentoside	Flavone C-glycosides	11100	15200	7310	15300	34100	22700
pmb0681	Positive	403.1	367.6	4.32	402.1	[M+H]+	Apigenin 8-C-pentoside	Flavone C-glycosides	7490	ND	4170	21200	32900	27100
pmb0684	Positive	655.2	655	4.42	654.2	[M+H]+	C-hexosyl-luteolin O-sinapic acid	Flavone C-glycosides	30500	22500	20000	73300	51200	48500
pmb0689	Positive	463.1	301.8	4.75	462.1	[M+H]+	Chrysoeriol C-hexoside	Flavone C-glycosides	30600	26300	29500	10800	14200	ND
pmb0691	Positive	757.1	757	3.09	756.1	[M+H]+	Luteolin C-hexosyl-O-rhamnoside O-hexoside	Flavone C-glycosides	ND	ND	ND	1300	ND	ND
pmb0693	Positive	565.1	481.7	3.39	564.1	[M+H]+	C-hexosyl-apigenin C-pentoside	Flavone C-glycosides	109000	144000	139000	113000	69400	70200
pmb0696	Positive	625	397.8	3.46	624	[M+H]+	8-C-hexosyl chrysoeriol O-hexoside	Flavone C-glycosides	134000	157000	159000	65800	46200	66900
pmb0701	Positive	463.1	367.8	3.89	462.1	[M+H]+	Chrysoeriol 8-C-hexoside	Flavone C-glycosides	137000	152000	145000	110000	57000	77400
pmb3023	Negative	449.1	329.3	3.37	450.1	[M-H]-	Eriodictyol C-hexoside	Flavone C-glycosides	33700	35500	26600	214000	201000	229000
pme0374	Negative	431.1	431.1	3.79	432.106	[M-H]-	Isovitexin	Flavone C-glycosides	289000	288000	285000	234000	193000	205000
pma0791	Positive	521	317.6	4.5	520	[M+H]+	Naringenin O-malonylhexoside	Flavanone	33100	36200	33800	49700	39600	57100
pmb0686	Positive	537	289.7	4.41	536	[M+H]+	Eriodictyol O-malonylhexoside	Flavanone	324000	293000	373000	44500	45000	43100
pmc1990	Negative	299.1	74.8	6.78	300.1	[M-H]-	"4'-Hydroxy-5,7-dimethoxyflavanone"	Flavanone	46400	45300	33800	179000	29500	45900
pme0001	Negative	609.2	301.3	4.07	610.19	[M-H]-	Hesperetin 7-O-neohesperidoside (Neohesperidin)	Flavanone	1090000	1170000	1140000	111000	94700	118000
pme0330	Negative	579.2	135	4.17	580.179	[M-H]-	Naringenin 7-O-neohesperidoside (Naringin)	Flavanone	40500	45100	39300	12000	10200	11300
pme0371	Negative	433.1	122.9	4.22	434.121	[M-H]-	Naringenin 7-O-glucoside (Prunin)	Flavanone	101000	82200	92900	40200	58200	51300
pme0376	Negative	271.1	151	5.59	272.068	[M-H]-	Naringenin	Flavanone	10400000	9760000	9510000	754000	704000	696000
pme1201	Negative	273.1	167.1	5.56	274.084	[M-H]-	Phloretin	Flavanone	1660000	1480000	1470000	201000	188000	178000
pme1399	Positive	355.2	178.9	8.4	354.147	[M+H]+	Xanthohumol	Flavanone	4680	4580	3960	6480	5630	7310
pme1580	Negative	287.1	135.1	5.05	288.063	[M-H]-	Eriodictyol	Flavanone	6440000	5820000	5670000	560000	545000	485000
pme1598	Negative	463.1	301.1	3.85	464.132	[M-H]-	Hesperetin 5-O-glucoside	Flavanone	191000	174000	140000	651000	696000	666000
pme1600	Positive	303.1	167.1	6.28	302.079	[M+H]+	7-O-Methyleriodictyol	Flavanone	377000	333000	361000	433000	438000	405000
pme2321	Positive	303.1	303.1	5.75	302.079	[M+H]+	Hesperetin	Flavanone	365000	407000	408000	66600	72400	62500
pme2949	Negative	609.2	301.1	4.08	610.19	[M-H]-	Hesperetin 7-rutinoside (Hesperidin)	Flavanone	870000	917000	317000	97000	101000	115000
pme2957	Negative	271.1	151.1	5.57	272.069	[M-H]-	Naringenin chalcone	Flavanone	11400000	11000000	10400000	810000	781000	743000
pme2979	Negative	255.1	151.1	7.04	256.074	[M-H]-	Pinocembrin (Dihydrochrysin)	Flavanone	15100	13300	17600	8990	8600	32500
pme2984	Negative	593	285.2	5.09	594.195	[M-H]-	Isosakuranetin-7-neohesperidoside (Poncirin)	Flavanone	256000	191000	189000	ND	ND	ND
pme3285	Positive	275	139.1	3.4	274.084	[M+H]+	"Afzelechin (3,5,7,4'-Tetrahydroxyflavan)"	Flavanone	47100	45200	30000	56800	50300	42500
pme3461	Negative	301.1	151	5.75	302.279	[M-H]-	Homoeriodictyol	Flavanone	67500	68000	63500	13600	13300	13400
pme3464	Negative	285.1	164	6.98	286.084	[M-H]-	Isosakuranetin (4'-Methylnaringenin)	Flavanone	10900	11900	10800	ND	ND	ND
pma0110	Positive	399	207.5	3.17	398	[M+H]+	O-Sinapoyl quinic acid	Quinate and its derivatives	8850	10800	11900	24000	15200	16000
pma3724	Positive	369.1	207.5	3.42	368.1	[M+H]+	1-O-Feruloyl quinic acid	Quinate and its derivatives	618000	927000	659000	807000	846000	766000
pma6460	Negative	337	275.8	3.26	338	[M-H]-	5-O-p-Coumaroylquinic acid	Quinate and its derivatives	7320	6110	6700	6640	5820	3520
pmb0749	Positive	369.1	177.5	2.12	368.1	[M+H]+	O-Feruloyl quinic acid	Quinate and its derivatives	13300	30500	10700	26600	23300	19400
pmb0750	Positive	355.1	145.4	2.35	354.1	[M+H]+	Neochlorogenic acid (5-O-Caffeoylquinic acid)	Quinate and its derivatives	167000	181000	240000	195000	198000	170000
pmb0751	Positive	321.1	147.5	3.81	320.1	[M+H]+	5-O-p-Coumaroyl shikimic acid	Quinate and its derivatives	656000	795000	771000	184000	157000	203000
pmb0752	Positive	369.1	177.5	3.01	368.1	[M+H]+	3-O-Feruloyl quinic acid	Quinate and its derivatives	2190000	3090000	3150000	5830000	7690000	6360000
pmb2554	Negative	529.1	355.9	2.16	530.1	[M-H]-	5-O-Feruloyl quinic acid glucoside	Quinate and its derivatives	12900	9580	12200	17900	17300	21700
pmb2833	Negative	529	329.3	2.13	530	[M-H]-	3-O-Feruloyl quinic acid glucoside	Quinate and its derivatives	10100	10500	12600	23300	16600	17700
pmb2938	Negative	353.1	191.2	3	354.1	[M-H]-	4-O-Caffeoyl quinic acid (criptochlorogenic acid)	Quinate and its derivatives	ND	ND	ND	24200	17300	19600
pmb3062	Negative	385.1	152.2	2.12	386.1	[M-H]-	Eudesmoyl quinic acid	Quinate and its derivatives	20600	13800	15200	16400	21200	22000
pmb3068	Negative	337.1	155.8	2.85	338.1	[M-H]-	1-O-p-Coumaroyl quinic acid	Quinate and its derivatives	36500	28500	29600	96400	93300	90400
pmb3074	Negative	337.1	190.9	3.3	338.1	[M-H]-	3-O-p-Coumaroyl quinic acid	Quinate and its derivatives	706000	657000	664000	522000	527000	540000
pmb3075	Negative	319	145.3	3.93	320	[M-H]-	3-O-p-Coumaroyl shikimic acid	Quinate and its derivatives	120000	125000	143000	26700	24100	31300
pme0399	Positive	355.1	355.1	2.72	354.095	[M+H]+	Chlorogenic acid (3-O-Caffeoylquinic acid)	Quinate and its derivatives	1070000	928000	1030000	1300000	1300000	1590000
pme0401	Positive	369.1	163	3.74	368.111	[M+H]+	Chlorogenic acid methyl ester	Quinate and its derivatives	33200	45600	26900	105000	112000	136000
pme2036	Negative	191	85	0.92	192.063	[M-H]-	Quinic acid	Quinate and its derivatives	9820000	13400000	10400000	6010000	4850000	5630000
pme2901	Negative	353.1	191.1	2.38	354.095	[M-H]-	1-O-Caffeoyl quinic acid	Quinate and its derivatives	1010000	1020000	1050000	1140000	1090000	1140000
pma0948	Positive	138.1	77.2	1.26	137.1	[M+H]+	Hydroxyphenethylamine	Others	56100	42200	43400	5760	4660	11500
pma2987	Positive	142.1	82.9	0.62	141.1	[M+H]+	Histidinol	Others	1770000	1570000	1690000	697000	681000	629000
pma6298	Positive	96	80.2	1.16	95	[M+H]+	3-Hydroxypyridine	Others	28000	30000	15800	19500	12800	12800
pmb0064	Positive	374.1	198.6	2.05	373.1	[M+H]+	DIMBOA glucoside	Others	7430000	7490000	7690000	3180000	2850000	2880000
pmb0069	Positive	122	105.3	2.26	121	[M+H]+	Benzamide	Others	162000	189000	181000	8300	7630	7160
pmb0292	Positive	387.1	331.8	7.65	386.1	[M+H]+	Cholesterol	Others	823000	1250000	855000	1170000	2770000	1410000
pmb0302	Positive	126.1	97.3	3.69	125.1	[M+H]+	2-Aminoethylphosphonate	Others	4960	4960	4650	5560	3720	2220
pmb0374	Positive	136.1	119.3	1.82	135.1	[M+H]+	Aminopurine	Others	15300000	15200000	16000000	8110000	7490000	7610000
pmb0764	Positive	144.1	142.9	2.6	143.1	[M+H]+	4-Methyl-5-thiazoleethanol	Others	288000	283000	313000	207000	174000	198000
pmb0766	Positive	390.4	284.9	7.2	389.4	[M+H]+	Azoxystrobin acid	Others	1070000	1040000	1380000	1110000	1340000	1560000
pmb1240	Positive	503.2	311.8	3.79	502.2	[M+H]+	Phellodensin F	Others	2600	ND	1850	8010	ND	ND
pmb1452	Positive	275.1	258.1	6.23	274.1	[M+H]+	N-Lauryldiethanolamine	Others	313000	250000	317000	489000	397000	461000
pmb1652	Positive	149	121.3	9.71	148	[M+H]+	Phthalic anhydride	Others	2600000	3230000	3470000	2300000	2720000	3540000
pmb1912	Positive	474.2	327.8	2.3	473.2	[M+H]+	10-Formyl-THF	Others	1850000	1830000	1710000	1820000	1740000	1850000
pmb2211	Positive	343.1	240.9	6.59	342.1	[M+H]+	Cocamidopropyl betaine	Others	300000	305000	284000	474000	528000	607000
pmb3079	Negative	300.1	79	1.15	301.1	[M-H]-	N-Acetylglucosamine 1-phosphate	Others	8250	9590	8610	ND	ND	ND
pme0516	Negative	179.2	87	0.74	180.063	[M-H]-	Inositol	Others	1440000	1440000	1290000	1240000	1220000	1250000
pme1299	Negative	183	137.1	1.45	184.037	[M-H]-	"Dl-3,4-Dihydroxymandelic acid"	Others	15600	15100	10000	23000	20300	22900
pme1665	Negative	593.2	431.1	3.36	594.159	[M-H]-	Isovitexin 7-O-glucoside (Saponarin)	Others	22300	18900	14000	25600	17200	55000
pme2108	Positive	163	103	0.68	162.113	[M+H]+	L-Carnitine	Others	145000	147000	147000	42900	46600	49000
pme2246	Negative	301	58.8	3.89	302.006	[M-H]-	Ellagic acid	Others	4320	5930	4470	ND	ND	ND
pme2296	Positive	369.1	177.1	7.38	368.126	[M+H]+	Curcumin	Others	6310	6290	5860	20200	18000	15200
pme2366	Positive	122.1	105	2.26	121.089	[M+H]+	Phenethylamine	Others	867000	955000	1010000	47800	35000	43400
pme2367	Positive	109	80.9	3.22	108.021	[M+H]+	Quinone	Others	80200	26300	21000	19000	34000	92100
pme2433	Positive	106	88.1	0.79	105.079	[M+H]+	Diethanolamine	Others	608000	641000	753000	1390000	1280000	1280000
pme2651	Negative	742.1	620.2	1.15	743.075	[M-H]-	NADP	Others	26800	20100	22700	17600	12900	10900
pme2828	Positive	140	98.9	0.63	139.027	[M+H]+	4-Nitrophenol	Others	801000	776000	662000	458000	446000	449000
pme2830	Negative	140	78.5	0.75	141.019	[M-H]-	O-Phosphorylethanolamine	Others	125000	142000	128000	38000	51000	43200
pme2831	Positive	130	88.9	0.86	129.101	[M+H]+	"1,1-Dimethylbiguanide"	Others	39700	58200	107000	70100	42500	59800
pme3081	Positive	169.1	134.1	0.77	168.09	[M+H]+	4-(Aminomethyl)-5-(hydroxymethyl)-2-methylpyridin-3-ol	Others	286000	355000	303000	221000	218000	220000
pma6561	Negative	341	179.2	2.86	342	[M-H]-	Caffeic acid O-glucoside	Hydroxycinnamoyl derivatives	3260000	3470000	3580000	1270000	1240000	1410000
pma6599	Positive	207.1	147.4	3.31	206.1	[M+H]+	6-Hydroxymethylherniarin	Hydroxycinnamoyl derivatives	127000	135000	152000	96700	77700	87800
pmb0108	Positive	375.2	137.6	3.47	374.2	[M+H]+	Feruloyl syringic acid	Hydroxycinnamoyl derivatives	55800	5230	43600	12000	ND	ND
pmb0142	Positive	165.1	95.5	6.04	164.1	[M+H]+	Caffeic aldehyde	Hydroxycinnamoyl derivatives	29600	33900	31100	19300	19100	25100
pmb0478	Positive	455.1	437.4	1.92	454.1	[M+H]+	Coumarin O-rutinoside	Hydroxycinnamoyl derivatives	ND	ND	777	1300	ND	ND
pmb2620	Negative	207.1	192.1	5.52	208.1	[M-H]-	"3,4-Dimethoxycinnamic acid"	Hydroxycinnamoyl derivatives	44900	40700	48500	16300	18400	16700
pmb2795	Negative	177	145.2	5.5	178	[M-H]-	4-Methoxycinnamic acid	Hydroxycinnamoyl derivatives	1460000	1480000	1360000	159000	152000	165000
pmb2819	Negative	665.1	323.4	2.16	666.1	[M-H]-	O-Caffeoyl maltotriose	Hydroxycinnamoyl derivatives	144000	127000	146000	17700	16900	20700
pmb2933	Negative	311.1	149.2	2.16	312.1	[M-H]-	Caftaric acid	Hydroxycinnamoyl derivatives	27400	21900	24200	29200	29000	31900
pmb2940	Negative	385.1	223.2	3.26	386.1	[M-H]-	1-O-beta-D-Glucopyranosyl sinapate	Hydroxycinnamoyl derivatives	53100	47900	56900	205000	221000	273000
pmb3110	Negative	167	152.1	3.31	168	[M-H]-	Vanillic acid	Hydroxycinnamoyl derivatives	1060000	1050000	981000	1120000	1120000	1060000
pme0300	Positive	149.1	103	5.45	148.052	[M+H]+	Cinnamic acid	Hydroxycinnamoyl derivatives	422000	380000	388000	127000	128000	122000
pme0303	Negative	179	135.1	3.23	180.042	[M-H]-	Caffeic acid	Hydroxycinnamoyl derivatives	9830000	9280000	8970000	6300000	6250000	6410000
pme0305	Negative	193.1	134.1	4.07	194.058	[M-H]-	Ferulic acid	Hydroxycinnamoyl derivatives	692000	669000	639000	1050000	914000	921000
pme0307	Negative	227.1	143.1	4.78	228.079	[M-H]-	Resveratrol	Hydroxycinnamoyl derivatives	22100	19500	16300	24200	28200	23000
pme0387	Negative	181.1	137.1	3.04	182.058	[M-H]-	Homovanillic acid	Hydroxycinnamoyl derivatives	6190	8050	5210	ND	ND	ND
pme0395	Positive	153	135.1	4.16	152.047	[M+H]+	2-Methoxybenzoic acid	Hydroxycinnamoyl derivatives	9750	15600	22600	20500	18100	15300
pme0408	Negative	197.1	122.9	3.41	198.053	[M-H]-	Syringic acid	Hydroxycinnamoyl derivatives	202000	199000	187000	52500	61500	57400
pme0418	Negative	165.1	92.9	3.71	166.063	[M-H]-	3-(4-Hydroxyphenyl)propionic acid	Hydroxycinnamoyl derivatives	213000	197000	190000	110000	113000	96500
pme0422	Negative	193.1	134.1	4.08	194.058	[M-H]-	3-Hydroxy-4-methoxycinnamic acid	Hydroxycinnamoyl derivatives	757000	723000	695000	1140000	1020000	1080000
pme0424	Positive	133.1	115	5.97	132.058	[M+H]+	trans-cinnamaldehyde	Hydroxycinnamoyl derivatives	56300	20700	36700	25200	22100	22600
pme1424	Negative	177.1	177.1	4.64	178.063	[M-H]-	Coniferylaldehyde	Hydroxycinnamoyl derivatives	38400	27800	63500	47700	46700	43600
pme1436	Negative	163	119	3.86	164.047	[M-H]-	p-Coumaric acid	Hydroxycinnamoyl derivatives	8060000	7870000	7600000	4190000	4130000	4230000
pme1698	Positive	225.1	149.1	4.06	224.069	[M+H]+	Sinapic acid	Hydroxycinnamoyl derivatives	53000	41200	49100	30300	43600	41800
pme3245	Positive	271	137.1	6.82	270.089	[M+H]+	Medicarpin	Hydroxycinnamoyl derivatives	5300	5810	1590	9550	2700	4770
pme3246	Negative	341	179.1	2.72	342.132	[M-H]-	Coniferin	Hydroxycinnamoyl derivatives	ND	ND	ND	19800	23000	27700
pme3255	Positive	179	138	7.16	178.099	[M+H]+	Methyleugenol	Hydroxycinnamoyl derivatives	3030	7520	3970	ND	6160	5590
pme3443	Negative	207.1	177.1	4.61	208	[M-H]-	Sinapinaldehyde	Hydroxycinnamoyl derivatives	112000	114000	98400	80500	85900	75000
pme3453	Negative	147.1	129	4.42	148	[M-H]-	p-Coumaraldehyde	Hydroxycinnamoyl derivatives	9230	9230	10700	7850	9620	5940
pma2172	Positive	268	131.3	5.94	267	[M+H]+	Cinnamoyl tyramine	Tryptamine derivatives	7210	5730	4800	3660	2710	4150
pmb0426	Positive	219.1	189.5	3.84	218.1	[M+H]+	"5-Methoxy-N,N-dimethyltryptamine"	Tryptamine derivatives	1240	ND	ND	ND	ND	ND
pmb0770	Positive	353.1	177.5	4.79	352.1	[M+H]+	N-Feruloyl serotonin	Tryptamine derivatives	8750	4390	17800	10400	6740	ND
pmb0772	Positive	307.1	131.4	5.94	306.1	[M+H]+	N-Cinnamoyl serotonin	Tryptamine derivatives	2160	597	1220	1360	955	775
pmb0774	Positive	177.2	160.5	1.63	176.2	[M+H]+	N-hydroxy tryptamine	Tryptamine derivatives	1980000	2070000	2100000	82400	241000	91300
pmb0776	Positive	337.1	177.5	2.79	336.1	[M+H]+	N-Feruloyl tryptamine	Tryptamine derivatives	23400	18400	21400	38700	33600	35900
pme1417	Positive	161.1	144.2	2.74	160.1	[M+H]+	L-Tryptamine	Tryptamine derivatives	9990000	10700000	11300000	64600	54200	48900
pme1453	Positive	233	174.1	4.16	232.121	[M+H]+	Melatonin	Tryptamine derivatives	201000	184000	195000	26200	37500	17700
pme2024	Positive	177	160.2	1.63	176.095	[M+H]+	serotonin	Tryptamine derivatives	1840000	1910000	1940000	69300	221000	87000
pme2658	Positive	175	144.1	2.96	174.116	[M+H]+	N-Methyltryptamine	Tryptamine derivatives	2730	20000	6500	5520	15000	10400
pme2786	Positive	219	160.1	3.32	218.106	[M+H]+	N-Acetyl-5-hydroxytryptamine	Tryptamine derivatives	442000	368000	355000	2280000	2050000	2220000
pmb0037	Positive	166.1	121.4	1.53	165.1	[M+H]+	Hordenine	Alkaloids	3260	2660	5520	3080	10300	2180
pmb0782	Positive	86.1	56	1.19	85.1	[M+H]+	Piperidine	Alkaloids	3260000	3170000	3480000	2580000	2510000	2570000
pmb0785	Positive	130.1	128.4	4.71	129.1	[M+H]+	Isoquinoline	Alkaloids	794000	823000	788000	173000	142000	187000
pmb2849	Negative	347.1	319.3	4.63	348.1	[M-H]-	Camptothecin	Alkaloids	6780	7050	9560	ND	ND	ND
pme1828	Positive	118.1	118.1	0.79	117.079	[M+H]+	Betaine	Alkaloids	210000	206000	218000	108000	113000	115000
pme2155	Positive	181	67	2.23	180	[M+H]+	Theobromine	Alkaloids	4760	1460	1310	1600	ND	ND
pme2268	Positive	138	137.9	0.79	137.048	[M+H]+	Trigonelline	Alkaloids	9760000	9930000	10500000	19200000	18300000	18100000
pma0134	Positive	121	77.1	1.16	120	[M+H]+	D(-)-Threose	Carbohydrates	89600	92500	91600	71200	98200	196000
pma6455	Negative	229	157.1	0.86	230	[M-H]-	Ribulose-5-phosphate	Carbohydrates	ND	ND	ND	23300	31800	24700
pmb0786	Positive	180	84.2	0.69	179	[M+H]+	Glucosamine	Carbohydrates	1270000	1170000	1990000	548000	284000	633000
pmb2507	Negative	213.1	78.9	0.92	214.1	[M-H]-	2-Deoxyribose 1-phosphate	Carbohydrates	62100	43800	56000	26800	32100	22100
pmb2653	Negative	649.1	503.3	0.76	650.1	[M-H]-	D(+)-Melezitose O-rhamnoside	Carbohydrates	74100	85500	99400	260000	276000	152000
pmb2858	Negative	665.1	485.3	0.81	666.1	[M-H]-	Maltotetraose	Carbohydrates	18600	35300	19900	219000	228000	215000
pmb3081	Negative	289.1	97	1.08	290.1	[M-H]-	Glucarate O-Phosphoric acid	Carbohydrates	22400	42600	38400	22100	21000	32200
pmb3088	Negative	421.1	241.2	0.71	422.1	[M-H]-	Trehalose 6-phosphate	Carbohydrates	4660000	4750000	4140000	3900000	3610000	4050000
pme0500	Negative	503.4	323.2	0.81	504.169	[M-H]-	D(+)-Melezitose	Carbohydrates	121000	117000	53600	555000	382000	280000
pme0519	Negative	341	58.8	0.8	342.116	[M-H]-	D-(+)-Sucrose	Carbohydrates	10600000	12600000	10300000	18200000	18300000	22000000
pme0534	Negative	195.2	75.1	0.63	196.058	[M-H]-	Gluconic acid	Carbohydrates	700000	725000	695000	513000	469000	484000
pme1021	Negative	177.1	70.8	0.86	178.048	[M-H]-	"D-(+)-Glucono-1,5-lactone"	Carbohydrates	94500	114000	107000	67300	77500	76700
pme1846	Negative	179	70.9	0.77	180.063	[M-H]-	D(+)-Glucose	Carbohydrates	258000	257000	261000	290000	303000	299000
pme2019	Negative	149	58.9	0.81	150.053	[M-H]-	DL-Arabinose	Carbohydrates	60000	77800	88800	82200	40100	53500
pme2253	Negative	177.1	74.8	0.79	178.048	[M-H]-	L-Gulonic-γ-lactone	Carbohydrates	52400	42600	34000	14200	26600	24800
pme2435	Negative	163	70.8	0.76	164.069	[M-H]-	L-Fucose	Carbohydrates	40300	33300	46500	27700	31300	25000
pme2755	Positive	222	138.1	0.62	221.09	[M+H]+	N-Acetyl-D-glucosamine	Carbohydrates	6260000	6510000	6190000	4300000	3490000	4100000
pme3160	Negative	259	96.9	0.71	260.03	[M-H]-	D-Glucose 6-phosphate	Carbohydrates	4800000	5160000	4480000	922000	714000	632000
pme3163	Negative	289	78.9	1.07	290.04	[M-H]-	D-Sedoheptuiose 7-phosphate	Carbohydrates	41600	43300	40300	28100	21800	34800
pme3313	Negative	259	78.8	0.83	260.03	[M-H]-	D-Fructose 6-phosphate	Carbohydrates	1830000	1520000	1450000	457000	508000	511000
pme3705	Negative	193.1	72.9	0.72	194.043	[M-H]-	D-glucoronic acid	Carbohydrates	548000	403000	479000	538000	569000	483000
pmb2222	Positive	319.1	301.9	7.07	318.1	[M+H]+	Phytocassane C	Terpenoids	1920000	1730000	1840000	766000	688000	641000
pme0062	Negative	515.3	497.5	5.88	516.309	[M-H]-	Cucurbitacin D	Terpenoids	12700	13300	13900	6730	ND	ND
pme0065	Positive	515.3	479.5	6.42	514.293	[M+H]+	Cucurbitacin I	Terpenoids	8070	4580	7030	546	9770	2040
pme0080	Negative	557.3	539.3	7.12	558.319	[M-H]-	Cucurbitacin B	Terpenoids	16000	20400	17100	10700	8150	10200
pmb0789	Positive	332.1	314.7	1.16	331.1	[M+H]+	Pyridoxine O-glucoside	Vitamins	397000	422000	488000	283000	306000	296000
pmb0800	Positive	123.1	80.3	1.52	122.1	[M+H]+	Niacinamide	Vitamins	1350000	1410000	1510000	504000	388000	436000
pmb0801	Positive	346	184.5	1.58	345	[M+H]+	4-Pyridoxic acid O-hexoside	Vitamins	2060000	2370000	2120000	1570000	1610000	1870000
pmb0802	Positive	220.2	202.7	2.15	219.2	[M+H]+	D-Pantothenic acid	Vitamins	8990000	9250000	8770000	2740000	2610000	3130000
pmb0803	Positive	508.1	152.5	3.22	507.1	[M+H]+	Pyridoxine O-feruloyl hexoside	Vitamins	7490	8800	4360	12200	20200	14000
pmb0952	Positive	265.1	140.4	0.74	264.1	[M+H]+	Thiamine	Vitamins	3230000	3600000	4430000	2640000	2560000	2630000
pme1306	Positive	250	134	1.23	249.04	[M+H]+	Pyridoxine 5'-phosphate	Vitamins	35600	28400	24800	9140	14700	ND
pme1383	Positive	170.1	134.1	1.16	169.074	[M+H]+	Pyridoxine	Vitamins	1500000	1480000	1470000	430000	408000	354000
pme1709	Positive	138.1	78	3.73	137.048	[M+H]+	Nicotinic Acid Methyl Ester (Methyl Nicotinate)	Vitamins	2520000	2470000	2520000	1230000	1170000	1280000
pme1949	Negative	375	255.2	3.26	376.138	[M-H]-	Riboflavin	Vitamins	178000	188000	175000	254000	214000	237000
pme2165	Negative	155	111	1.15	156.017	[M-H]-	Orotic acid	Vitamins	423000	380000	390000	872000	863000	854000
pme2266	Positive	245.1	227.1	3.37	244.088	[M+H]+	Biotin	Vitamins	191000	191000	158000	34200	68500	46400
pme2289	Positive	287.2	143.4	11	286.23	[M+H]+	Vitamin A	Vitamins	12000	7590	9020	9690	5170	8000
pme2662	Positive	385	244.3	5.46	384.339	[M+H]+	Vitamin D3	Vitamins	41500	33300	39300	45100	47300	39800
pme2819	Positive	287.2	173.2	11.1	286.23	[M+H]+	"All-trans-13,14-dihydroretinol"	Vitamins	93400	72000	72800	55000	46000	40400
pme3478	Negative	277.1	146.2	2.84	278.13	[M-H]-	Pantetheine	Vitamins	852000	872000	838000	255000	243000	278000
pma0104	Positive	369.1	207.5	3.82	368.1	[M+H]+	N-sinapoyl hydroxycoumarin	Coumarins	73300	143000	98700	308000	379000	349000
pmb0235	Positive	323.1	145.1	2.44	322.1	[M+H]+	O-Feruloyl coumarin	Coumarins	ND	ND	1490	2790	2610	ND
pmb0382	Positive	339.1	177.5	3.88	338.1	[M+H]+	O-Feruloyl 4-hydroxylcoumarin	Coumarins	1520000	1730000	934000	8640000	7870000	7160000
pmb0808	Positive	353.1	272.8	2.83	352.1	[M+H]+	"6,7-dihydroxycoumarin 6-O-quinic acid"	Coumarins	101000	129000	151000	207000	204000	272000
pmb1178	Positive	339.1	177.5	3.32	338.1	[M+H]+	O-Feruloyl 2-hydroxylcoumarin	Coumarins	323000	431000	441000	778000	574000	709000
pmb2601	Negative	307.1	161.2	4.38	308.1	[M-H]-	7-hydroxycoumarin-beta-rhamnoside	Coumarins	67800	63900	65000	228000	185000	199000
pmb2723	Negative	485.1	323.3	3.44	486.1	[M-H]-	4-hydroxycoumarin di-glucoside	Coumarins	5910	9980	12600	7360	7110	6550
pmb3093	Negative	351.1	132.6	2.39	352.1	[M-H]-	"6,7-dihydroxycoumarin 7-O-quinic acid"	Coumarins	243000	243000	263000	352000	330000	409000
pmb4777	Negative	337.1	143.2	4.4	338.1	[M-H]-	4-Hydroxy-7-methoxycoumarin-beta-rhamnoside	Coumarins	80500	92600	76300	31800	34700	25200
pme0391	Positive	177	121	4.61	176.047	[M+H]+	4-Methylumbelliferone	Coumarins	18600	15700	9780	8190	11000	28200
pme2988	Positive	149.2	107	5.63	148.052	[M+H]+	"3,4-Dihydrocoumarin"	Coumarins	60900	55600	55900	33200	63500	31800
pme2993	Positive	193.1	178.1	4.16	192.042	[M+H]+	Scopoletin (7-Hydroxy-5-methoxycoumarin)	Coumarins	298000	216000	217000	212000	198000	173000
pme2996	Negative	161	117	4.46	162.032	[M-H]-	4-Hydroxycoumarin	Coumarins	80900	62600	56300	36700	37500	25700
pme3143	Positive	177	121	4.11	176.047	[M+H]+	6-Hydroxy-4-methylcoumarin	Coumarins	35600	42700	33400	63000	62500	64600
pme3367	Positive	161	105.1	5.96	160.052	[M+H]+	6-MethylCoumarin	Coumarins	82100	85500	89700	34300	25400	28000
pme3413	Positive	147.1	91	5.14	146.037	[M+H]+	Coumarin	Coumarins	9310	15100	24500	25100	16000	19900
pme3416	Negative	177	133.1	3.24	178.027	[M-H]-	"Esculetin (6,7-dihydroxycoumarin)"	Coumarins	8490000	8920000	8190000	5990000	6410000	5880000
pme3422	Negative	207.1	192	3.56	208.037	[M-H]-	"6-Methoxy-7,8-DihydroxyCoumarin"	Coumarins	9830	6790	8430	3930	2230	9010
pme3428	Negative	339.1	177.1	2.72	340.079	[M-H]-	"Esculin (6,7-Dihydroxycoumarin-6-glucoside)"	Coumarins	634000	603000	619000	149000	316000	205000
pme3553	Positive	187	131	5.94	186.032	[M+H]+	Psoralen	Coumarins	2150	3860	1850	1060	2010	3460
pme3564	Positive	179	179	3.19	178.027	[M+H]+	Daphnetin	Coumarins	3690000	3500000	3530000	1730000	1710000	1520000
pma1751	Positive	286	124.3	1.95	285	[M+H]+	Nicotinic acid-hexoside	Nicotinic acid derivatives	463000	475000	502000	446000	393000	372000
pma3101	Positive	256.2	124	0.84	255.2	[M+H]+	Nicotinate ribonucleoside	Nicotinic acid derivatives	4190000	4230000	4440000	7830000	7540000	8640000
pme0489	Positive	137	108	1.97	136	[M+H]+	N-Methylnicotinamide	Nicotinic acid derivatives	2610	4340	2590	1650	ND	ND
pme0491	Negative	138	94	1.47	139	[M-H]-	6-hydroxynicotinic acid	Nicotinic acid derivatives	222000	210000	188000	40200	45100	55300
pme0496	Negative	122	77.9	1.16	123	[M-H]-	Nicotinic acid	Nicotinic acid derivatives	1480000	1440000	1470000	645000	647000	675000
pme0355	Positive	255.1	199.1	4.97	254.058	[M+H]+	Daidzein	Isoflavone	3580	ND	4090	1780	4750	9
pme1496	Negative	267.1	252.1	6.33	268.074	[M-H]-	Formononetin (4'-O-methyldaidzein)	Isoflavone	74600	116000	82400	7340	9310	6940
pme1572	Positive	287	241.1	5.04	286.048	[M+H]+	"Orobol (5,7,3',4'-tetrahydroxyisoflavone)"	Isoflavone	1250000	970000	773000	196000	139000	122000
pme1578	Positive	271.1	215.1	5.52	270.053	[M+H]+	"Genistein (4',5,7-Trihydroxyisoflavone)"	Isoflavone	66000	80900	74400	ND	ND	3190
pme1587	Positive	417.1	255.1	3.36	416.111	[M+H]+	Daidzein 7-O-glucoside (Daidzin)	Isoflavone	134000	155000	151000	531000	682000	691000
pme3208	Negative	445	282.1	3.54	446.121	[M-H]-	Glycitin	Isoflavone	187000	183000	155000	ND	ND	ND
pme3210	Positive	433	270.9	4.01	432.106	[M+H]+	Genistein 7-O-Glucoside (Genistin)	Isoflavone	131000	134000	126000	142000	51200	37500
pme3233	Positive	285	270.1	5	284.069	[M+H]+	Calycosin	Isoflavone	10500	6930	11600	5130	ND	ND
pme3250	Positive	285	270.2	7	284.069	[M+H]+	Biochanin A	Isoflavone	976000	147000	67500	132000	43400	26100
pme3251	Negative	283	268.1	5.13	284.069	[M-H]-	Glycitein	Isoflavone	26900	28600	50600	2680	7690	3930
pme3263	Negative	269	225	4.43	270.053	[M-H]-	2'-Hydroxydaidzein	Isoflavone	22600	9980	19200	17000	23600	16500
pme3276	Negative	285	217.1	4.89	286.048	[M-H]-	2'-Hydroxygenistein	Isoflavone	1440000	962000	931000	214000	127000	130000
pme3292	Negative	283	268.1	6.97	284.069	[M-H]-	Prunetin	Isoflavone	25600	5700	4200	6020	8760	10100
pme3502	Negative	429.1	267.1	4.59	430.126	[M-H]-	Formononetin 7-O-glucoside (Ononin)	Isoflavone	1620000	1710000	1550000	192000	184000	195000
pmb0812	Positive	127.1	81.2	2.85	126.1	[M+H]+	Imidazole-4-acetate	Indole derivatives	33100	115000	90500	106000	107000	181000
pmb0818	Positive	206.1	147.5	2.39	205.1	[M+H]+	Methoxyindoleacetic acid	Indole derivatives	3230000	3450000	3600000	4200000	4210000	4470000
pmb0819	Positive	157	130.4	2.39	156	[M+H]+	3-Indoleacetonitrile	Indole derivatives	1050000	1070000	1070000	1110000	1090000	1110000
pmb1096	Positive	118	58.2	2.39	117	[M+H]+	Indole	Indole derivatives	4640000	4820000	4530000	5320000	5330000	5540000
pmc0682	Positive	133.1	105	4.32	132.1	[M+H]+	4-Aminoindole	Indole derivatives	174000	183000	170000	64800	56600	75100
pme0543	Negative	160.1	116	4.37	161.048	[M-H]-	Indole-5-carboxylic acid	Indole derivatives	1490000	1490000	1470000	615000	572000	537000
pme2607	Positive	192.1	114.9	3.17	191.058	[M+H]+	5-Hydroxyindole-3-acetic acid	Indole derivatives	1430000	1430000	1600000	97700	158000	169000
pme2720	Negative	144.1	126.1	4.53	145.053	[M-H]-	Indole-3-carboxaldehyde	Indole derivatives	137000	143000	134000	82700	79000	72900
pme2836	Positive	178.1	160.1	2.95	177.079	[M+H]+	5-Hydroxytryptophol	Indole derivatives	45100	59600	12700	29900	7290	18600
pma0149	Positive	341.1	179.4	2.28	340.1	[M+H]+	Sinapoyl malate	Organic acids	1270000	1330000	1400000	693000	737000	645000
pma3649	Positive	132.1	86.2	1.01	131.1	[M+H]+	5-Aminolevulinate	Organic acids	6940000	8190000	8810000	6530000	5080000	4770000
pma6281	Negative	145.1	74	0.75	146.1	[M-H]-	Methylglutaric acid	Organic acids	7470	8650	8510	4840	8040	8050
pmb0829	Positive	98.9	81.1	0.88	97.9	[M+H]+	Phosphoric acid	Organic acids	89700000	95800000	94500000	41100000	36700000	35400000
pmb2657	Negative	289.1	191.2	0.71	290.1	[M-H]-	Argininosuccinate	Organic acids	167000	165000	149000	52500	36900	35000
pmb2826	Negative	147	85	1.03	148	[M-H]-	Citramalate	Organic acids	207000	224000	193000	148000	109000	144000
pmb3099	Negative	153	78.9	1.56	154	[M-H]-	Diethyl phosphate	Organic acids	896000	1360000	1400000	786000	1370000	1610000
pmb3101	Negative	175.1	131.3	2.75	176.1	[M-H]-	2-Isopropylmalate	Organic acids	29700	28900	29300	19700	17000	17100
pme0024	Negative	124	79.7	0.83	125.015	[M-H]-	2-Aminoethanesulfonic acid	Organic acids	193000	272000	220000	90600	66700	46400
pme0049	Positive	110	64.9	0.76	109.02	[M+H]+	2-Aminoethanesulfinic acid	Organic acids	8810	16800	6360	16600	16000	10300
pme0234	Positive	190	144	2.66	189.043	[M+H]+	Kynurenic acid	Organic acids	467000	505000	534000	312000	311000	383000
pme0237	Positive	183.1	137.1	4.77	182.058	[M+H]+	"Ethyl 3,4-Dihydroxybenzoate (Ethyl protocatechuate)"	Organic acids	35600	22100	15400	8210	15200	10000
pme0239	Negative	111	79.9	2.14	112.016	[M-H]-	2–furanoic acid	Organic acids	30700	33600	38200	22100	16200	22500
pme0243	Negative	131	86.9	1.86	132.042	[M-H]-	Glutaric acid	Organic acids	651000	650000	678000	1860000	1850000	2060000
pme0244	Positive	147.1	91	2.58	146.058	[M+H]+	Adipic acid	Organic acids	18400	ND	5220	12300	5390	11500
pme0250	Negative	187.1	125.1	4.47	188.105	[M-H]-	Azelaic Acid	Organic acids	201000	204000	198000	56600	53600	55000
pme0266	Negative	201.1	139.1	5.06	202.12	[M-H]-	Sebacate	Organic acids	9710	11300	9610	ND	ND	ND
pme0267	Negative	131	86.9	2.12	132.042	[M-H]-	2-Methylsuccinic acid	Organic acids	354000	349000	359000	108000	116000	117000
pme0274	Positive	132.1	76.9	1.2	131.095	[M+H]+	6-Aminocaproic acid	Organic acids	11500000	13500000	12900000	10400000	9650000	10600000
pme0275	Negative	115	97.9	1.93	116.047	[M-H]-	4-Oxopentanoate	Organic acids	5700	6760	9370	4660	7030	4940
pme0281	Negative	165	121.1	2.96	166.027	[M-H]-	Terephthalic acid	Organic acids	2730000	2480000	2880000	2420000	2150000	2420000
pme0282	Negative	165	76.9	2.95	166.027	[M-H]-	Phthalic acid	Organic acids	131000	126000	146000	129000	127000	141000
pme0285	Positive	146.1	85.9	0.84	145.085	[M+H]+	4-Guanidinobutyric acid	Organic acids	1940000	2140000	2050000	1170000	1060000	1020000
pme0286	Negative	131.1	85	3.52	132.079	[M-H]-	2-Hydroxyisocaproic acid	Organic acids	44500	39400	45000	12700	17400	12700
pme0289	Positive	151.1	78.8	5.93	150.068	[M+H]+	4-Ethylbenzoic acid	Organic acids	49200	39900	42600	57200	38100	33000
pme0291	Positive	160.1	114.1	3.13	159.126	[M+H]+	Dl-2-Aminooctanoic acid	Organic acids	115000	146000	151000	ND	18900	26700
pme0397	Negative	173.1	92.9	0.81	174.053	[M-H]-	Shikimic acid	Organic acids	39500	44600	42200	80800	97200	98600
pme0486	Negative	117	100	1.33	118.027	[M-H]-	Methylmalonic acid	Organic acids	16700000	17600000	17300000	10800000	10100000	10600000
pme1218	Positive	124	77.8	1.15	123.032	[M+H]+	2-Picolinic acid	Organic acids	1530000	1580000	1630000	753000	743000	754000
pme1292	Negative	167.1	122.1	2.12	168.042	[M-H]-	Homogentisic acid	Organic acids	45600	50900	28700	15200	21200	23200
pme1683	Positive	477.2	258.1	2.15	476.168	[M+H]+	D-Pantothenic dcid	Organic acids	16900	20700	14900	ND	ND	3740
pme1711	Negative	117.1	99.9	2.03	118.063	[M-H]-	3-Hydroxy-3-methyl butyric acid	Organic acids	283000	272000	255000	155000	158000	154000
pme1820	Negative	151	107.1	3.21	152.047	[M-H]-	p–Hydroxyphenyl acetic acid	Organic acids	551000	555000	555000	65300	60000	63700
pme1830	Negative	117	99.9	1.35	118.027	[M-H]-	Succinic acid	Organic acids	13500000	13400000	13500000	8360000	7890000	8530000
pme1851	Negative	130.1	88	0.81	131.07	[M-H]-	Creatine	Organic acids	30700	15800	39000	40200	13400	10500
pme1936	Positive	114.1	114	0.62	113.059	[M+H]+	Creatinine	Organic acids	366000	352000	352000	244000	239000	275000
pme1977	Negative	173.1	83	3.87	174.089	[M-H]-	Suberic acid	Organic acids	587000	535000	539000	158000	185000	190000
pme2009	Negative	149	72.8	1.03	150.016	[M-H]-	L-(+)-Tartaric acid	Organic acids	26500	13100	20200	11000	8490	4130
pme2033	Negative	133	70.8	0.85	134.022	[M-H]-	L(-)-Malic acid	Organic acids	2420000	2390000	2950000	571000	478000	506000
pme2049	Negative	103	56.8	1.56	104.047	[M-H]-	2-Hydroxybutanoic acid	Organic acids	199000	203000	197000	124000	128000	129000
pme2050	Negative	191	131	0.86	192.027	[M-H]-	Citric acid	Organic acids	3230000	4020000	3890000	1700000	1400000	1510000
pme2129	Negative	131.1	68.9	3.58	132.079	[M-H]-	(S)-(-)-2-Hydroxyisocaproic acid	Organic acids	233000	143000	147000	59800	62900	75300
pme2169	Negative	115	97.9	1.19	116.011	[M-H]-	Fumaric acid	Organic acids	485000	495000	518000	319000	199000	335000
pme2277	Negative	152	108.1	1.22	153.043	[M-H]-	3-Aminosalicylic acid	Organic acids	57700	44300	16100	5170	6400	3330
pme2344	Positive	231.2	149.1	6.16	230.152	[M+H]+	Dodecanedioic aicd	Organic acids	11600	15200	11100	21600	19600	24000
pme2362	Negative	151	105	2.89	152.047	[M-H]-	Mandelic acid	Organic acids	83500	91500	75100	14800	22000	14700
pme2380	Negative	145	80.8	1.14	146.022	[M-H]-	A-Ketoglutaric acid	Organic acids	40500	61700	53100	7490	20500	11100
pme2541	Negative	103	56.8	1.56	104.047	[M-H]-	α-Hydroxyisobutyric acid	Organic acids	34100	29900	27700	20400	19900	18400
pme2550	Negative	173	137	0.77	174.016	[M-H]-	Cis-Aconitic acid	Organic acids	16600	17800	11200	31200	32400	26700
pme2589	Negative	159.1	58.8	1.24	160.037	[M-H]-	Oxoadipic acid	Organic acids	37700	33600	28100	21900	18400	17400
pme2598	Negative	167.1	139	2.44	168.042	[M-H]-	"3,4-Dihydroxybenzeneacetic acid"	Organic acids	ND	ND	ND	27400	24600	31000
pme2601	Negative	89	68.9	1.19	90.032	[M-H]-	3-Hydroxypropanoic acid	Organic acids	13300	25800	12600	3340	6020	7610
pme2603	Negative	152	108.1	2.66	153.043	[M-H]-	3-Hydroxyanthranilic acid	Organic acids	4550	6720	7330	ND	ND	ND
pme2702	Negative	144.1	102	1.62	145.074	[M-H]-	4-Acetamidobutyric acid	Organic acids	120000	139000	148000	37800	35700	30800
pme2706	Negative	153.2	109	2.42	154.027	[M-H]-	"2,3-Dihydroxybenzoic acid"	Organic acids	1330000	1340000	1390000	11800000	11200000	11000000
pme2884	Negative	166	124.1	0.85	167.037	[M-H]-	Guanidinoethyl sulfonate	Organic acids	226000	254000	223000	87600	87000	94600
pme2903	Negative	137	92.5	3.1	138.032	[M-H]-	4-Hydroxybenzoic acid	Organic acids	2020000	2110000	2010000	913000	891000	873000
pme2923	Negative	117	99.8	1.34	118.027	[M-H]-	Acetoxyacetic acid	Organic acids	6530	5610	8440	5750	4420	7930
pme3009	Positive	175	98.9	0.63	174.016	[M+H]+	trans-Citridic acid	Organic acids	109000	105000	132000	144000	149000	165000
pme3011	Positive	104.1	87	0.77	103.063	[M+H]+	γ-aminobutyric acid	Organic acids	2670000	2660000	3040000	3710000	3490000	3760000
pme3034	Negative	131	86.9	1.94	132.042	[M-H]-	ethylmalonate	Organic acids	16100	21500	18100	61400	53900	56000
pme3069	Positive	556.3	371.2	10.27	555.284	[M+H]+	Taurocholic acid	Organic acids	4810000	5110000	4940000	5030000	4910000	5100000
pme3083	Negative	164	92	3.87	165.043	[M-H]-	2-(Formylamino)benzoic acid	Organic acids	4130000	4200000	4070000	2030000	1930000	1980000
pme3096	Negative	118	73.9	1.34	119.022	[M-H]-	Aminomalonic acid	Organic acids	560000	622000	539000	336000	369000	377000
pme3154	Negative	147.1	58.8	1.22	148.074	[M-H]-	(Rs)-Mevalonic acid	Organic acids	29000	55900	27600	6080	18000	6950
pme3207	Negative	141	58.7	0.69	142.027	[M-H]-	"trans,trans-Muconic acid"	Organic acids	1520000	1590000	1340000	1640000	1910000	2420000
pme3309	Negative	145.1	101.1	2.58	146.058	[M-H]-	2-Methylglutaric acid	Organic acids	34800	20100	22800	9140	17600	12100
pme3346	Negative	131.1	70.8	2.76	132.079	[M-H]-	5-hydroxyhexanoic acid	Organic acids	67900	58600	55600	28100	30300	26300
pme3719	Negative	165.1	74.9	0.75	166.048	[M-H]-	D-Xylonic acid	Organic acids	6580000	6410000	6180000	3890000	3750000	3780000
pmb0837	Positive	577.1	425.4	2.92	576.1	[M+H]+	Procyanidin A3	Proanthocyanidins	ND	ND	ND	ND	2940	ND
pme0431	Positive	577	287.9	3.68	576.127	[M+H]+	Procyanidin A1	Proanthocyanidins	5670	3530	ND	5860	12800	ND
pme0433	Positive	577	425.9	4.06	576.127	[M+H]+	Procyanidin A2	Proanthocyanidins	7200	ND	ND	30800	31200	32500
pme0434	Negative	577	407.3	3.03	578.142	[M-H]-	Procyanidin B2	Proanthocyanidins	ND	ND	ND	125000	119000	124000
pma1303	Positive	492.3	337.7	8.43	491.3	[M+H]+	LysoPC 16:2	Lipids_Glycerophospholipids	15900	15600	18200	33800	39300	40400
pmb0165	Positive	494.3	476.6	8.55	493.3	[M+H]+	LysoPC 16:1	Lipids_Glycerophospholipids	1960000	3220000	1930000	590000	516000	499000
pmb0848	Positive	494.3	184.6	7.88	493.3	[M+H]+	LysoPC 16:1 (2n isomer)	Lipids_Glycerophospholipids	72100000	66500000	74900000	10700000	9740000	10500000
pmb0852	Positive	520.3	502.3	8.43	519.3	[M+H]+	LysoPC 18:2	Lipids_Glycerophospholipids	6010000	5670000	5750000	3950000	3500000	3520000
pmb0854	Positive	518.3	459.6	8.79	517.3	[M+H]+	LysoPC 18:3	Lipids_Glycerophospholipids	1220000	1170000	1160000	916000	878000	859000
pmb0855	Positive	496.3	478.3	8.8	495.3	[M+H]+	LysoPC 16:0	Lipids_Glycerophospholipids	5970000	5770000	5500000	3320000	2940000	3080000
pmb0856	Positive	480.5	339.9	8.86	479.5	[M+H]+	LysoPE 18:1 (2n isomer)	Lipids_Glycerophospholipids	19200000	18600000	18600000	1780000	1650000	1740000
pmb0859	Positive	522.4	184.5	8.91	521.4	[M+H]+	LysoPC 18:1 (2n isomer)	Lipids_Glycerophospholipids	23300000	22600000	22500000	3360000	3130000	3400000
pmb0862	Positive	440.1	422.7	6.77	439.1	[M+H]+	LysoPC 12:1	Lipids_Glycerophospholipids	199000	185000	195000	145000	138000	146000
pmb0863	Positive	492.3	184.5	7.34	491.3	[M+H]+	LysoPC 16:2 (2n isomer)	Lipids_Glycerophospholipids	11900000	11800000	11800000	1670000	1460000	1630000
pmb0864	Positive	426.3	285.8	7.69	425.3	[M+H]+	LysoPE 14:0	Lipids_Glycerophospholipids	2680000	2580000	2510000	954000	834000	863000
pmb0865	Positive	518.2	500.3	7.71	517.2	[M+H]+	LysoPC 18:3 (2n isomer)	Lipids_Glycerophospholipids	4400000	4450000	4380000	969000	869000	889000
pmb0866	Positive	468.1	450.5	7.74	467.1	[M+H]+	LysoPC 14:0	Lipids_Glycerophospholipids	2240000	2160000	2130000	1150000	1010000	1020000
pmb0873	Positive	520	125	8.25	519	[M+H]+	LysoPC 18:2 (2n isomer)	Lipids_Glycerophospholipids	1180000	1140000	1120000	187000	160000	178000
pmb0874	Positive	478.6	337.9	8.38	477.6	[M+H]+	LysoPE 18:2 (2n isomer)	Lipids_Glycerophospholipids	6150000	6220000	6290000	2920000	2620000	2540000
pmb0876	Positive	454.2	314	8.74	453.2	[M+H]+	LysoPE 16:0	Lipids_Glycerophospholipids	5820000	5600000	5470000	1660000	1470000	1440000
pmb0877	Positive	480.1	339.9	8.87	479.1	[M+H]+	LysoPE 18:1	Lipids_Glycerophospholipids	33800000	33200000	33900000	3210000	3210000	3150000
pmb0880	Positive	482.1	314	8.98	481.1	[M+H]+	LysoPE 18:0 (2n isomer)	Lipids_Glycerophospholipids	177000	169000	157000	31300	23600	27200
pmb0882	Positive	522.1	125.5	9.07	521.1	[M+H]+	LysoPC 18:1	Lipids_Glycerophospholipids	2150000	2090000	2090000	1250000	1180000	1200000
pmb0883	Positive	482.1	341.9	9.86	481.1	[M+H]+	LysoPE 18:0	Lipids_Glycerophospholipids	1230000	1270000	1320000	605000	567000	555000
pmb2165	Positive	412.3	184.7	5.65	411.3	[M+H]+	LysoPC 10:0	Lipids_Glycerophospholipids	77500	70800	67700	14800	10700	9980
pmb2228	Positive	538.1	184.5	6.84	537.1	[M+H]+	LysoPC 19:0	Lipids_Glycerophospholipids	750000	676000	700000	372000	353000	342000
pmb2260	Positive	480.1	184.5	7.76	479.1	[M+H]+	LysoPC 15:1	Lipids_Glycerophospholipids	3130000	2840000	3050000	3310000	3000000	2940000
pmb2319	Positive	482.3	184.5	8.26	481.3	[M+H]+	LysoPC 15:0	Lipids_Glycerophospholipids	7170000	7620000	7340000	5050000	4530000	4530000
pmb2369	Positive	772.1	478.4	8.79	771.1	[M+H]+	PC 19:2/16:0	Lipids_Glycerophospholipids	818000	670000	669000	536000	558000	621000
pmb2388	Positive	524.1	507.4	8.91	523.1	[M+H]+	LysoPC 18:0 (2n isomer)	Lipids_Glycerophospholipids	4780000	4720000	4840000	723000	649000	707000
pmb2406	Positive	510.1	510.4	9.34	509.1	[M+H]+	LysoPC 17:0	Lipids_Glycerophospholipids	5450000	5570000	5550000	1550000	1350000	1380000
pmc0960	Positive	544.4	544.4	8.91	543.4	[M+H]+	LysoPC 20:4	Lipids_Glycerophospholipids	2130000	1940000	2090000	406000	406000	406000
pmd0130	Positive	468.3	450.5	7.73	467.3	[M+H]+	LysoPC 14:0 (2n isomer)	Lipids_Glycerophospholipids	4990000	5150000	5040000	2280000	1990000	2040000
pmd0132	Positive	496.3	478.3	8.8	495.3	[M+H]+	LysoPC 16:0 (2n isomer)	Lipids_Glycerophospholipids	6200000	5900000	5770000	3620000	3220000	3440000
pmd0136	Positive	524.4	507.4	9.91	523.4	[M+H]+	LysoPC 18:0	Lipids_Glycerophospholipids	4420000	4790000	5050000	3910000	3440000	3650000
pmd0144	Positive	550.4	245.1	9.96	549.4	[M+H]+	LysoPC 20:1 (2n isomer)	Lipids_Glycerophospholipids	11300000	11500000	11500000	877000	826000	859000
pmd0145	Positive	550.4	245.1	10	549.4	[M+H]+	LysoPC 20:1	Lipids_Glycerophospholipids	12700000	12500000	12700000	950000	894000	913000
pmd0158	Negative	424.2	285.8	7.51	425.2	[M-H]-	LysoPE 14:0 (2n isomer)	Lipids_Glycerophospholipids	151000	155000	158000	45200	40000	41300
pmd0160	Negative	452.3	255.3	8.73	453.3	[M-H]-	LysoPE 16:0 (2n isomer)	Lipids_Glycerophospholipids	11500000	11400000	11500000	3870000	3470000	3470000
pmb0149	Positive	351	259.8	6.73	350	[M+H]+	MAG (18:4) isomer1	Lipids_Glycerolipids	13800	11300	3510	92600	83500	113000
pmb0159	Positive	696.4	696.2	7.6	695.4	[M+H]+	DGMG (18:2) isomer2	Lipids_Glycerolipids	280000	237000	289000	54000	47300	145000
pmb0160	Positive	353.3	261.8	7.6	352.3	[M+H]+	MAG (18:3) isomer5	Lipids_Glycerolipids	10800000	9830000	9940000	2850000	2660000	5260000
pmb0161	Positive	696.4	337.8	8.12	695.4	[M+H]+	DGMG (18:2) isomer1	Lipids_Glycerolipids	4690000	5200000	4290000	802000	821000	1140000
pmb0163	Positive	696.4	696.3	8.11	695.4	[M+H]+	DGMG (18:2) isomer3	Lipids_Glycerolipids	3640000	3900000	4670000	691000	627000	1230000
pmb0164	Positive	355.1	263.8	8.46	354.1	[M+H]+	MAG (18:2) isomer1	Lipids_Glycerolipids	84400	58800	50800	28600	32600	24900
pmb0287	Positive	351.4	277.8	7.47	350.4	[M+H]+	MAG (18:4) isomer2	Lipids_Glycerolipids	432000	458000	479000	275000	244000	267000
pmb0296	Positive	357.2	339.9	8.97	356.2	[M+H]+	MAG (18:1) isomer2	Lipids_Glycerolipids	2040000	1860000	1880000	3960000	3940000	4880000
pmb0890	Positive	355.1	337.9	10.52	354.1	[M+H]+	MAG (18:2)	Lipids_Glycerolipids	20600000	21100000	22400000	5490000	5500000	5810000
pmb1562	Positive	351	259.9	7.8	350	[M+H]+	MAG (18:4) isomer3	Lipids_Glycerolipids	90000	109000	102000	167000	214000	156000
pmb1605	Positive	353.3	335.8	8.45	352.3	[M+H]+	MAG (18:3) isomer3	Lipids_Glycerolipids	2240000	2260000	2370000	4010000	2770000	3530000
pmb1626	Positive	534.4	262.9	9.22	533.4	[M+H]+	MGMG (18:2) isomer1	Lipids_Glycerolipids	287000	374000	377000	279000	272000	272000
pmb1656	Positive	353.1	173.7	9.9	352.1	[M+H]+	MAG (18:3) isomer4	Lipids_Glycerolipids	336000	350000	328000	131000	129000	132000
pmb2251	Positive	694.1	335.8	7.6	693.1	[M+H]+	DGMG (18:1)	Lipids_Glycerolipids	1520000	1020000	2020000	409000	326000	535000
pmb2325	Positive	353.1	261.8	8.42	352.1	[M+H]+	MAG (18:3) isomer2	Lipids_Glycerolipids	323000	371000	342000	539000	375000	355000
pmb2363	Positive	357.2	339.9	8.76	356.2	[M+H]+	MAG (18:1) isomer1	Lipids_Glycerolipids	8970000	8510000	8570000	3480000	3380000	7340000
pmb2383	Positive	534.1	338	9.04	533.1	[M+H]+	MGMG (18:2) isomer2	Lipids_Glycerolipids	155000	156000	186000	30700	27000	49100
pmb2444	Positive	353.2	261.8	10.06	352.2	[M+H]+	MAG (18:3) isomer1	Lipids_Glycerolipids	11700000	10400000	11600000	10900000	9580000	10600000
pma0461	Positive	277.2	157.4	8.52	276.2	[M+H]+	"14,15-Dehydrocrepenynic acid"	Lipids_Fatty acids	9530000	8620000	8520000	30100000	31100000	29700000
pma3606	Positive	295.2	179.5	9.22	294.2	[M+H]+	"9-Hydroxy-(10E,12Z,15Z)-octadecatrienoic acid"	Lipids_Fatty acids	929000	882000	904000	1090000	1100000	1070000
pmb0128	Positive	213.3	97.3	4.52	212.3	[M+H]+	delta-Tridecalactone	Lipids_Fatty acids	5150	7330	8920	ND	1330	10500
pmb0889	Positive	279.3	201.5	8.96	278.3	[M+H]+	Punicic acid	Lipids_Fatty acids	1260000	1190000	1210000	1040000	1080000	1030000
pmb1574	Positive	277.2	137.5	8.21	276.2	[M+H]+	Octadecadien-6-ynoic acid	Lipids_Fatty acids	223000	194000	189000	227000	151000	57100
pmb1650	Positive	279.2	149.4	9.71	278.2	[M+H]+	"Octadeca-11E,13E,15Z-trienoic acid"	Lipids_Fatty acids	834000	1080000	1120000	601000	684000	1040000
pmb2221	Positive	318.3	300.9	6.95	317.3	[M+H]+	4-Hydroxysphinganine	Lipids_Fatty acids	9010000	8860000	9420000	3620000	3300000	3170000
pmb2640	Negative	199	181.3	9.66	200	[M-H]-	Lauric acid (C12:0)	Lipids_Fatty acids	23600	22100	25700	19500	18200	19700
pmb2643	Negative	225	207.2	10.05	226	[M-H]-	Myristoleic acid (C14:1)	Lipids_Fatty acids	7740	9920	9120	8130	9250	9520
pmb2778	Negative	295	183.3	8.96	296	[M-H]-	"9,10-EODE"	Lipids_Fatty acids	1440000	1450000	1380000	1100000	1170000	1110000
pmb2786	Negative	293	275.4	8.42	294	[M-H]-	9-HOTrE	Lipids_Fatty acids	398000	423000	416000	225000	227000	211000
pmb2787	Negative	293.2	249.9	9.19	294.2	[M-H]-	9-KODE	Lipids_Fatty acids	824000	846000	821000	458000	464000	415000
pmb2789	Negative	309	291.5	7.54	310	[M-H]-	13-HpOTrE(r)	Lipids_Fatty acids	132000	130000	124000	30800	42800	47700
pmb2791	Negative	309.1	291.4	7.55	310.1	[M-H]-	9-HpOTrE	Lipids_Fatty acids	85700	74200	80400	55000	21900	62200
pmb2792	Negative	293	193.2	7.81	294	[M-H]-	13-HOTrE(r)	Lipids_Fatty acids	186000	227000	214000	157000	248000	265000
pmb2799	Negative	295	277.5	9.74	296	[M-H]-	"12,13-EODE"	Lipids_Fatty acids	5170000	5260000	5210000	1060000	1010000	982000
pmb2804	Negative	311.1	293.4	7.87	312.1	[M-H]-	13-HPODE	Lipids_Fatty acids	1780000	1860000	1770000	1160000	1240000	1010000
pmb5304	Negative	277.1	233.7	10.62	278.1	[M-H]-	α-Linolenic acid	Lipids_Fatty acids	26500	25000	25100	23800	24700	24400
pme2827	Negative	239	223	6.77	240.245	[M-H]-	Palmitaldehyde	Lipids_Fatty acids	3890000	3720000	2180000	13100000	3220000	4080000

## Sheet: Table S4
Table S4. Differential metabolites between grain sorghum and sweet sorghum.
ID	meta_name	654-1	654-2	654-3	LTR108-1	LTR108-2	LTR108-3	654_Mean	LTR108_Mean	Fold_change	log2FC	Pvalue	VIP	regulated
pme1773	Cyanidin 3-O-rutinoside (Keracyanin)	9	9	9	9470000	8690000	9390000	9	9.18333e+06	1.02037e+06	19.9607	0.000727005	1.14848	up
pmb0542	Cyanidin 3-O-malonylhexoside	9	9	9	8780000	7760000	8650000	9	8.39667e+06	932963	19.8315	0.00145411	1.14682	up
pmb0557	Cyanidin O-malonyl-malonylhexoside	9	9	9	3970000	2480000	3190000	9	3.21333e+06	357037	18.4457	0.0174626	1.11101	up
pme0094	Cyanidin 3-O-glucoside (Kuromanin)	9	9	9	1050000	938000	1040000	9	1.00933e+06	112148	16.775	0.00125453	1.14727	up
pmb3013	Isorhamnetin O-acetyl-hexoside	9	9	9	989000	815000	918000	9	907333	100815	16.6213	0.00308495	1.14309	up
pmb2959	Cyanidin O-acetylhexoside	9	9	9	768000	640000	693000	9	700333	77814.8	16.2478	0.00279943	1.14374	up
pmb0558	Delphinidin O-malonyl-malonylhexoside	9	9	9	529000	487000	578000	9	531333	59037	15.8493	0.00244032	1.14456	up
pme0450	L-Epicatechin	9	9	9	276000	240000	253000	9	256333	28481.5	14.7977	0.00168181	1.1463	up
pme0434	Procyanidin B2	9	9	9	125000	119000	124000	9	122667	13629.6	13.7345	0.000228866	1.14963	up
pmb3044	Tricin di-O-hexoside	9	9	9	91900	93300	96100	9	93766.7	10418.5	13.3469	0.000173374	1.14975	up
pmb2999	Chrysoeriol 5-O-hexoside	9	9	9	60100	95200	78500	9	77933.3	8659.26	13.08	0.0165033	1.1131	up
pmb2947	Catechin-catechin-catechin	9	9	9	34600	26100	26400	9	29033.3	3225.93	11.6555	0.00907987	1.12955	up
pme2598	"3,4-Dihydroxybenzeneacetic acid"	9	9	9	27400	24600	31000	9	27666.7	3074.07	11.5859	0.00445547	1.13997	up
pma6455	Ribulose-5-phosphate	9	9	9	23300	31800	24700	9	26600	2955.56	11.5292	0.00964992	1.12827	up
pme3246	Coniferin	9	9	9	19800	23000	27700	9	23500	2611.11	11.3504	0.00940369	1.12882	up
pmb2938	4-O-Caffeoyl quinic acid (criptochlorogenic acid)	9	9	9	24200	17300	19600	9	20366.7	2262.96	11.144	0.00978241	1.12798	up
pme1588	Isorhamnetin	9	9	9	24500	15000	19800	9	19766.7	2196.3	11.1009	0.0187273	1.10825	up
pme1478	Myricetin	9	9	9	15400	18200	17000	9	16866.7	1874.07	10.872	0.00230664	1.14486	up
pmb3026	Quercetin O-acetylhexoside	9	9	9	16200	11600	15700	9	14500	1611.11	10.6538	0.00996081	1.12758	up
pme0309	Methyl gallate	9	9	9	11600	11900	9400	9	10966.7	1218.52	10.2509	0.00513309	1.13844	up
pmb2561	N-Acetylmethionine	9	9	9	6840	6290	10300	9	7810	867.778	9.76118	0.0249212	1.09486	up
pma0760	Selgin O-malonylhexoside	14000	10200	6960	5940000	4390000	4670000	10386.7	5000000	481.386	8.91105	0.00901099	1.1297	up
pmb2957	Cyanidin O-syringic acid	19100	15800	15700	5530000	5210000	5440000	16866.7	5.39333e+06	319.763	8.32086	0.000313353	1.14943	up
pma1590	Peonidin O-hexoside	7360	11200	9	1240000	989000	1390000	6189.67	1.20633e+06	194.895	7.60655	0.00932436	1.12889	up
pmb0569	Syringetin 5-O-hexoside	10000	14000	2670	1760000	1520000	1810000	8890	1.69667e+06	190.851	7.5763	0.00276932	1.14373	up
pmb0602	Syringetin 7-O-hexoside	28900	2590	12600	2270000	1640000	1880000	14696.7	1930000	131.322	7.03697	0.0089702	1.12956	up
pmb0541	Cyanidin 3-O-glucosyl-malonylglucoside	1830	1630	2550	245000	196000	190000	2003.33	210333	104.992	6.71413	0.00690778	1.1344	up
pmb0595	Isorhamnetin 5-O-hexoside	296000	211000	273000	14000000	13600000	15500000	260000	1.43667e+07	55.2564	5.78807	0.00164706	1.1463	up
pma6639	Isorhamnetin O-hexoside	340000	279000	278000	16600000	15700000	15600000	299000	1.59667e+07	53.4002	5.73877	0.000391675	1.14921	up
pma6576	Spinacetin	1340	6300	2620	155000	140000	149000	3420	148000	43.2749	5.43546	0.000289764	1.14783	up
pma0214	methylQuercetin O-hexoside	447000	362000	406000	10100000	9050000	10900000	405000	1.00167e+07	24.7325	4.62834	0.00304042	1.14306	up
pma6373	"3',4',5'-Dihydrotricetin O-hexosyl-O-hexoside"	6600	3390	7140	71300	66100	104000	5710	80466.7	14.0922	3.81683	0.0233594	1.09578	up
pme0433	Procyanidin A2	7200	9	9	30800	31200	32500	2406	31500	13.0923	3.71064	0.00504974	1.13417	up
pme1611	Isohemiphloin	20100	8080	10300	177000	147000	165000	12826.7	163000	12.7079	3.66765	0.000971073	1.14112	up
pmb0709	Quercetin 7-O-malonylhexosyl-hexoside	9	6360	9	24700	24100	29300	2126	26033.3	12.2452	3.61415	0.00114379	1.1223	up
pmb0149	MAG (18:4) isomer1	13800	11300	3510	92600	83500	113000	9536.67	96366.7	10.1049	3.33698	0.00521702	1.12487	up
pme0202	Quercetin 3-O-rutinoside (Rutin)	4680	9	9	13600	11900	18200	1566	14566.7	9.30183	3.21751	0.00660002	1.07666	up
pmb2858	Maltotetraose	18600	35300	19900	219000	228000	215000	24600	220667	8.97019	3.16514	1.83394e-05	1.14756	up
pmb0666	6-C-hexosyl-apigenin O-sinapoylhexoside	7080	18600	19900	125000	131000	148000	15193.3	134667	8.86354	3.14788	0.000420216	1.13997	up
pmb3043	Tricin 5-O-rutinoside	15700	13800	17600	149000	123000	127000	15700	133000	8.47134	3.08259	0.00414076	1.13919	up
pme2706	"2,3-Dihydroxybenzoic acid"	1330000	1340000	1390000	11800000	11200000	11000000	1.35333e+06	1.13333e+07	8.37438	3.06598	0.000541927	1.14882	up
pme3198	"2,4-Dihydroxybenzoic acid"	1200000	1200000	1230000	10300000	9280000	10700000	1210000	1.00933e+07	8.3416	3.06032	0.00224617	1.14498	up
pme1814	"2,5-dihydroxybenzoic acid (Gentisic acid)"	199000	208000	205000	1580000	1550000	1640000	204000	1590000	7.79412	2.96239	0.000322425	1.14931	up
pme1824	Protocatechuic acid	1290000	1230000	1260000	9790000	9750000	9450000	1260000	9.66333e+06	7.66931	2.9391	0.000113988	1.14977	up
pmb0835	Gallocatechin-gallocatechin	121000	120000	157000	920000	1000000	976000	132667	965333	7.27638	2.86322	7.45789e-05	1.1478	up
pmb0681	Apigenin 8-C-pentoside	7490	9	4170	21200	32900	27100	3889.67	27066.7	6.95861	2.7988	0.00720698	1.08688	up
pma2405	Feruloylcholine	712000	649000	636000	4540000	4880000	4140000	665667	4520000	6.79019	2.76345	0.00278528	1.14306	up
pmb3023	Eriodictyol C-hexoside	33700	35500	26600	214000	201000	229000	31933.3	214667	6.72234	2.74896	0.000763779	1.14517	up
pme2559	N-Acetylaspartate	39000	37800	38200	240000	242000	210000	38333.3	230667	6.01739	2.58914	0.00285601	1.14355	up
pmb0382	O-Feruloyl 4-hydroxylcoumarin	1520000	1730000	934000	8640000	7870000	7160000	1.39467e+06	7890000	5.65727	2.5001	0.000738614	1.13733	up
pme2786	N-Acetyl-5-hydroxytryptamine	442000	368000	355000	2280000	2050000	2220000	388333	2.18333e+06	5.62232	2.49116	0.000385674	1.14626	up
pmb2954	Luteolin O-hexosyl-O-hexosyl-O-hexoside	8210	9750	8240	57600	37800	49800	8733.33	48400	5.54198	2.4704	0.019767	1.10421	up
pme1397	Pelargonidin	6530	2810	7450	34500	27400	26300	5596.67	29400	5.25313	2.39318	0.00340872	1.11671	up
pma1087	C-pentosyl-C-hexosyl-apigenin	85800	86100	92600	453000	411000	404000	88166.7	422667	4.79395	2.26122	0.00173888	1.14527	up
pmb0647	8-C-hexosyl-luteolin O-pentoside	2740	9140	14800	39800	28600	52600	8893.33	40333.3	4.53523	2.18118	0.0279617	1.03135	up
pmb2940	1-O-beta-D-Glucopyranosyl sinapate	53100	47900	56900	205000	221000	273000	52633.3	233000	4.42685	2.14628	0.0116973	1.12102	up
pma6389	Ayanin	136000	131000	137000	585000	546000	648000	134667	593000	4.40347	2.13864	0.00405903	1.14057	up
pme1587	Daidzein 7-O-glucoside (Daidzin)	134000	155000	151000	531000	682000	691000	146667	634667	4.32727	2.11346	0.0102385	1.12461	up
pme3211	Quercetin 3-O-glucoside (Isotrifoliin)	50600	49100	144000	331000	377000	345000	81233.3	351000	4.32089	2.11133	0.00593664	1.11485	up
pme1598	Hesperetin 5-O-glucoside	191000	174000	140000	651000	696000	666000	168333	671000	3.98614	1.99499	1.69495e-05	1.14653	up
pme1521	Dihydroquercetin (Taxifolin)	127000	122000	138000	580000	508000	430000	129000	506000	3.92248	1.97177	0.0121814	1.12062	up
pmb2654	Anthranilate O-hexosyl-O-hexoside	38100	51400	60700	193000	184000	155000	50066.7	177333	3.54194	1.82454	0.00184989	1.12616	up
pmb0579	Chrysoeriol O-sinapoylhexoside	24300	27900	18000	105000	69300	71700	23400	82000	3.50427	1.80912	0.0303338	1.0659	up
pmb0720	Tricin O-malonylhexoside	209000	239000	243000	823000	775000	794000	230333	797333	3.46165	1.79146	1.00718e-05	1.14794	up
pma0461	"14,15-Dehydrocrepenynic acid"	9530000	8620000	8520000	30100000	31100000	29700000	8890000	30300000	3.40832	1.76906	4.11879e-06	1.14877	up
pmb0738	Tricin O-sinapoylhexoside	12200	11400	9230	37100	36400	37400	10943.3	36966.7	3.37801	1.75617	0.000408599	1.14719	up
pme2963	Aromadedrin (Dihydrokaempferol)	182000	171000	162000	593000	540000	589000	171667	574000	3.34369	1.74144	0.00067272	1.14558	up
pme0401	Chlorogenic acid methyl ester	33200	45600	26900	105000	112000	136000	35233.3	117667	3.33964	1.73969	0.00368291	1.11208	up
pma0104	N-sinapoyl hydroxycoumarin	73300	143000	98700	308000	379000	349000	105000	345333	3.28889	1.7176	0.00115056	1.11815	up
pme0170	Nα-Acetyl-L-arginine	146000	99600	90500	277000	367000	456000	112033	366667	3.27284	1.71054	0.028869	1.05747	up
pme1564	Epicatechin gallate (ECG)	12800	4410	2700	24700	17000	22000	6636.67	21233.3	3.1994	1.6778	0.022839	1.01726	up
pme1363	Nicotinic acid adenine dinucleotide	67700	66000	66300	259000	189000	182000	66666.7	210000	3.15	1.65535	0.0281316	1.08791	up
pmb2601	7-hydroxycoumarin-beta-rhamnoside	67800	63900	65000	228000	185000	199000	65566.7	204000	3.11134	1.63753	0.00785744	1.13123	up
pme3034	ethylmalonate	16100	21500	18100	61400	53900	56000	18566.7	57100	3.0754	1.62078	0.000281922	1.13875	up
pmb3068	1-O-p-Coumaroyl quinic acid	36500	28500	29600	96400	93300	90400	31533.3	93366.7	2.96089	1.56603	8.28834e-05	1.14462	up
pme0243	Glutaric acid	651000	650000	678000	1860000	1850000	2060000	659667	1.92333e+06	2.91561	1.5438	0.00252576	1.14335	up
pme2296	Curcumin	6310	6290	5860	20200	18000	15200	6153.33	17800	2.89274	1.53244	0.0143557	1.11589	up
pma6518	C-pentosyl-chrysoeriol 7-O-feruloylhexoside	18600	25500	14500	54200	51000	62500	19533.3	55900	2.86177	1.51691	0.00152306	1.11362	up
pme1239	S-(methyl)glutathione	9250	7410	8100	20800	25000	22500	8253.33	22766.7	2.75848	1.46387	0.00243966	1.13124	up
pmb1318	8-Methyl-2-oxo-4-phenyl-2H-chromen-7-yl 4-(hexyloxy)benzoate	26300	28400	14900	55600	69300	58000	23200	60966.7	2.62787	1.3939	0.00316122	1.09694	up
pmb0034	Glu-Glu	74700	81600	90000	202000	209000	215000	82100	208667	2.54162	1.34575	3.21466e-05	1.14535	up
pmb0712	Tricin 5-O-hexosyl-O-hexoside	27500	19500	30700	63100	60200	66900	25900	63400	2.44788	1.29153	0.00171288	1.1266	up
pmb0736	Tricin 7-O-hexoside	244000	253000	218000	609000	572000	562000	238333	581000	2.43776	1.28556	7.93867e-05	1.14405	up
pmb0684	C-hexosyl-luteolin O-sinapic acid	30500	22500	20000	73300	51200	48500	24333.3	57666.7	2.36986	1.2448	0.0369291	1.02537	up
pmb0752	3-O-Feruloyl quinic acid	2190000	3090000	3150000	5830000	7690000	6360000	2810000	6.62667e+06	2.35824	1.23771	0.00802234	1.09142	up
pma0724	Naringenin C-hexoside	23300	20900	19600	51000	41400	56000	21266.7	49466.7	2.32602	1.21786	0.0174324	1.09752	up
pma1303	LysoPC 16:2	15900	15600	18200	33800	39300	40400	16566.7	37833.3	2.2837	1.19137	0.00397956	1.12628	up
pme1086	Glutathione reduced form	1140000	1190000	1070000	2450000	2540000	2650000	1.13333e+06	2.54667e+06	2.24706	1.16804	0.000131759	1.14494	up
pmb0713	Tricin 7-O-hexosyl-O-hexoside	35400	54200	39700	92100	93100	104000	43100	96400	2.23666	1.16135	0.00250846	1.11398	up
pmb0296	MAG (18:1) isomer2	2040000	1860000	1880000	3960000	3940000	4880000	1.92667e+06	4260000	2.21107	1.14475	0.0147967	1.11033	up
pme0397	Shikimic acid	39500	44600	42200	80800	97200	98600	42100	92200	2.19002	1.13095	0.00921471	1.1195	up
pme2165	Orotic acid	423000	380000	390000	872000	863000	854000	397667	863000	2.17016	1.1178	0.000161154	1.14808	up
pme1712	L-Saccharopine	2370000	2280000	2380000	5440000	4830000	4570000	2.34333e+06	4.94667e+06	2.11095	1.07789	0.00887057	1.12792	up
pmb0566	Luteolin O-hexosyl-O-pentoside	4560	3780	6480	9180	10800	10400	4940	10126.7	2.04993	1.03558	0.00904723	1.0815	up
pme3130	Quercetin 4'-O-glucoside (Spiraeoside)	461000	538000	529000	1240000	970000	903000	509333	1.03767e+06	2.0373	1.02666	0.0304161	1.06768	up
pmb0374	Aminopurine	15300000	15200000	16000000	8110000	7490000	7610000	15500000	7.73667e+06	0.49914	-1.00248	2.94686e-05	1.14638	down
pme2036	Quinic acid	9820000	13400000	10400000	6010000	4850000	5630000	1.12067e+07	5.49667e+06	0.490482	-1.02773	0.0272138	1.06547	down
pme1709	Nicotinic Acid Methyl Ester (Methyl Nicotinate)	2520000	2470000	2520000	1230000	1170000	1280000	2.50333e+06	1.22667e+06	0.490013	-1.02911	4.6147e-05	1.14834	down
pma0692	"N', N''-di-p-coumaroylspermidine"	15300	16600	15500	6370	8770	8000	15800	7713.33	0.488186	-1.0345	0.0016938	1.1275	down
pmb0866	LysoPC 14:0	2240000	2160000	2130000	1150000	1010000	1020000	2.17667e+06	1060000	0.486983	-1.03806	7.19225e-05	1.14445	down
pme1408	L-Glutamine	895000	879000	754000	381000	409000	433000	842667	407667	0.483782	-1.04757	0.00579624	1.12417	down
pme3083	2-(Formylamino)benzoic acid	4130000	4200000	4070000	2030000	1930000	1980000	4.13333e+06	1980000	0.479032	-1.06181	2.77876e-06	1.14904	down
pme3982	Hypoxanthine-9-β-D-arabinofuranoside	3690000	3620000	3580000	1730000	1650000	1820000	3630000	1.73333e+06	0.477502	-1.06642	2.09897e-05	1.14796	down
pme1104	L-Isoleucine	121000	104000	121000	53600	56900	54500	115333	55000	0.476879	-1.06831	0.00730856	1.1298	down
pme0226	L-Asparagine	8320000	7910000	6910000	3500000	3770000	3730000	7.71333e+06	3.66667e+06	0.475367	-1.07289	0.00848178	1.12535	down
pme1218	2-Picolinic acid	1530000	1580000	1630000	753000	743000	754000	1580000	750000	0.474684	-1.07496	0.00104493	1.14734	down
pme0173	N-Propionylglycine	105000	91200	106000	38500	61300	43200	100733	47666.7	0.473197	-1.07949	0.00484479	1.09612	down
pmb0464	Aspartic acid di-O-glucoside	13300000	17900000	19400000	8350000	6680000	8880000	1.68667e+07	7970000	0.47253	-1.08152	0.0286987	1.05329	down
pme3346	5-hydroxyhexanoic acid	67900	58600	55600	28100	30300	26300	60700	28233.3	0.465129	-1.1043	0.00801568	1.11865	down
pme3193	N-acetylglycine	36100	41700	39700	20700	16400	17400	39166.7	18166.7	0.46383	-1.10833	0.000710638	1.12801	down
pme3564	Daphnetin	3690000	3500000	3530000	1730000	1710000	1520000	3.57333e+06	1.65333e+06	0.462687	-1.11189	3.11929e-05	1.14522	down
pme0121	N6-Acetyl-L-lysine	36200	44100	42900	16500	22000	18500	41066.7	19000	0.462662	-1.11197	0.00297472	1.11146	down
pme0031	Thymine	91400	81600	87200	47000	35500	37800	86733.3	40100	0.462337	-1.11298	0.000618182	1.12916	down
pme2634	Dl-Norvaline	7710000	8850000	8700000	3690000	3580000	4240000	8420000	3.83667e+06	0.455661	-1.13397	0.00118861	1.13203	down
pmb0883	LysoPE 18:0	1230000	1270000	1320000	605000	567000	555000	1.27333e+06	575667	0.452094	-1.1453	0.00011141	1.1459	down
pme0039	L-Valine	6660000	7080000	7590000	3030000	3120000	3410000	7110000	3.18667e+06	0.448195	-1.1578	0.00149348	1.1376	down
pme0496	Nicotinic acid	1480000	1440000	1470000	645000	647000	675000	1.46333e+06	655667	0.448064	-1.15822	1.31613e-06	1.14932	down
pme0032	Hypoxanthine	539000	486000	549000	240000	205000	248000	524667	231000	0.44028	-1.18351	0.000498272	1.13559	down
pme2903	4-Hydroxybenzoic acid	2020000	2110000	2010000	913000	891000	873000	2.04667e+06	892333	0.435993	-1.19762	0.000199891	1.14818	down
pmb0874	LysoPE 18:2 (2n isomer)	6150000	6220000	6290000	2920000	2620000	2540000	6220000	2.69333e+06	0.433012	-1.20752	0.000338668	1.14739	down
pme0019	L-Leucine	334000	366000	282000	151000	108000	159000	327333	139333	0.425662	-1.23222	0.00499442	1.09854	down
pme0026	L-(+)-Lysine	10200000	10900000	11200000	4300000	4850000	4420000	1.07667e+07	4.52333e+06	0.420124	-1.25111	0.00025945	1.14339	down
pme3382	N-Acetylthreonine	209000	188000	201000	89800	83400	78000	199333	83733.3	0.420067	-1.25131	0.000376578	1.14179	down
pma6270	sn-Glycero-3-phosphocholine	8150000	8680000	9160000	3390000	3720000	3710000	8.66333e+06	3.60667e+06	0.416314	-1.26426	0.00123177	1.14154	down
pmd0130	LysoPC 14:0 (2n isomer)	4990000	5150000	5040000	2280000	1990000	2040000	5060000	2.10333e+06	0.415679	-1.26646	8.08756e-05	1.14747	down
pme2050	Citric acid	3230000	4020000	3890000	1700000	1400000	1510000	3.71333e+06	1.53667e+06	0.413824	-1.27291	0.00679511	1.11873	down
pme3351	Allysine(6-Oxo DL-Norleucine)	62100	65600	64100	24700	33300	20800	63933.3	26266.7	0.410845	-1.28334	0.00629	1.12709	down
pmb0829	Phosphoric acid	89700000	95800000	94500000	41100000	36700000	35400000	9.33333e+07	3.77333e+07	0.404286	-1.30655	2.65922e-05	1.14541	down
pma6496	Luteolin 6-C-glucoside	263000	293000	285000	148000	81500	110000	280333	113167	0.403686	-1.30869	0.00526667	1.1147	down
pmb0644	Luteolin C-hexoside	308000	341000	306000	144000	116000	123000	318333	127667	0.401047	-1.31816	0.000283623	1.13773	down
pma2987	Histidinol	1770000	1570000	1690000	697000	681000	629000	1.67667e+06	669000	0.399006	-1.32552	0.00134253	1.14164	down
pme0020	L-Phenylalanine	17700000	16900000	16700000	6620000	6780000	7000000	17100000	6800000	0.397661	-1.33039	0.000245803	1.14787	down
pmb0696	8-C-hexosyl chrysoeriol O-hexoside	134000	157000	159000	65800	46200	66900	150000	59633.3	0.397556	-1.33077	0.00113056	1.12049	down
pme0057	DL-homocysteine	182000	195000	183000	70800	86600	64800	186667	74066.7	0.396786	-1.33357	0.000342749	1.13947	down
pmb0064	DIMBOA glucoside	7430000	7490000	7690000	3180000	2850000	2880000	7.53667e+06	2970000	0.394073	-1.34346	8.65176e-06	1.14825	down
pme0543	Indole-5-carboxylic acid	1490000	1490000	1470000	615000	572000	537000	1.48333e+06	574667	0.387416	-1.36805	0.000240709	1.14861	down
pme2614	Methionine sulfoxide	12200	14700	12600	3460	7790	4050	13166.7	5100	0.387342	-1.36832	0.0121569	1.07256	down
pmb1656	MAG (18:3) isomer4	336000	350000	328000	131000	129000	132000	338000	130667	0.386588	-1.37113	0.00079234	1.14791	down
pme1294	Xanthosine	68700	70600	70000	30400	24100	26200	69766.7	26900	0.385571	-1.37493	0.000850899	1.14549	down
pmb2620	"3,4-Dimethoxycinnamic acid"	44900	40700	48500	16300	18400	16700	44700	17133.3	0.383296	-1.38347	0.00402372	1.13387	down
pme1473	5'-Deoxy-5'-(methylthio)adenosine	104000	87400	99300	40600	35500	35300	96900	37133.3	0.383213	-1.38378	0.00328499	1.13289	down
pme2884	Guanidinoethyl sulfonate	226000	254000	223000	87600	87000	94600	234333	89733.3	0.38293	-1.38485	0.00303737	1.13895	down
pmb2222	Phytocassane C	1920000	1730000	1840000	766000	688000	641000	1830000	698333	0.381603	-1.38986	0.000177619	1.14239	down
pma6561	Caffeic acid O-glucoside	3260000	3470000	3580000	1270000	1240000	1410000	3.43667e+06	1.30667e+06	0.380213	-1.39512	0.000212092	1.14434	down
pmc0274	6-Methylmercaptopurine	1220000	1220000	1280000	444000	457000	503000	1240000	468000	0.377419	-1.40576	9.70948e-06	1.14739	down
pmc0682	4-Aminoindole	174000	183000	170000	64800	56600	75100	175667	65500	0.372865	-1.42327	0.000144605	1.14202	down
pma0795	Tricetin O-malonylhexoside	371000	370000	402000	172000	120000	131000	381000	141000	0.370079	-1.4341	0.000499063	1.13601	down
pmb2221	4-Hydroxysphinganine	9010000	8860000	9420000	3620000	3300000	3170000	9.09667e+06	3.36333e+06	0.369733	-1.43545	1.75159e-05	1.14695	down
pmb4777	4-Hydroxy-7-methoxycoumarin-beta-rhamnoside	80500	92600	76300	31800	34700	25200	83133.3	30566.7	0.367682	-1.44347	0.00201786	1.12458	down
pmb2857	L-Glutamic acid O-glucoside	908000	1010000	864000	323000	344000	348000	927333	338333	0.364845	-1.45464	0.00430466	1.13757	down
pme3835	"Guanosine 3',5'-cyclic monophosphate"	65700	64400	68200	25900	19600	26600	66100	24033.3	0.363591	-1.45961	0.000502666	1.14218	down
pme0196	Kaempferol	51900	48800	43100	16000	19400	16600	47933.3	17333.3	0.361613	-1.46748	0.00279213	1.1316	down
pme3428	"Esculin (6,7-Dihydroxycoumarin-6-glucoside)"	634000	603000	619000	149000	316000	205000	618667	223333	0.360991	-1.46996	0.0128722	1.1152	down
pmb0665	Luteolin 8-C-hexosyl-O-hexoside	77500	79500	62600	27500	26500	25200	73200	26400	0.360656	-1.47131	0.0117537	1.12099	down
pme1310	N'-Formylkynurenine	25700	24100	22600	9400	7700	8450	24133.3	8516.67	0.352901	-1.50267	0.000499993	1.14044	down
pmb0160	MAG (18:3) isomer5	10800000	9830000	9940000	2850000	2660000	5260000	10190000	3590000	0.352306	-1.5051	0.00891911	1.11038	down
pme1175	Guanosine	22700000	22500000	23000000	7890000	7770000	8210000	2.27333e+07	7.95667e+06	0.35	-1.51457	2.1071e-07	1.14975	down
pmb0864	LysoPE 14:0	2680000	2580000	2510000	954000	834000	863000	2590000	883667	0.341184	-1.55138	2.09278e-05	1.14721	down
pme0038	Cytosine	1030000	812000	826000	293000	303000	314000	889333	303333	0.341079	-1.55182	0.0136381	1.11805	down
pme3367	6-MethylCoumarin	82100	85500	89700	34300	25400	28000	85766.7	29233.3	0.340847	-1.5528	9.99687e-05	1.14174	down
pme2830	O-Phosphorylethanolamine	125000	142000	128000	38000	51000	43200	131667	44066.7	0.334684	-1.57913	0.00030233	1.13785	down
pme0286	2-Hydroxyisocaproic acid	44500	39400	45000	12700	17400	12700	42966.7	14266.7	0.33204	-1.59057	0.000298326	1.13468	down
pmb0786	Glucosamine	1270000	1170000	1990000	548000	284000	633000	1.47667e+06	488333	0.3307	-1.59641	0.046683	1.00169	down
pme2773	L-Cystathionine	194000	202000	191000	67700	67100	56700	195667	63833.3	0.326235	-1.61602	1.15972e-05	1.14705	down
pmb0624	6-C-hexosyl-luteolin O-hexoside	52400	52500	50400	7090	26600	16700	51766.7	16796.7	0.324469	-1.62385	0.0235997	1.09401	down
pmb0277	Tricin	3690000	3150000	3260000	1230000	955000	1070000	3.36667e+06	1085000	0.322277	-1.63363	0.00133674	1.13563	down
pme0267	2-Methylsuccinic acid	354000	349000	359000	108000	116000	117000	354000	113667	0.321092	-1.63894	4.86476e-07	1.1495	down
pme1977	Suberic acid	587000	535000	539000	158000	185000	190000	553667	177667	0.320891	-1.63984	0.000178555	1.14405	down
pme0300	Cinnamic acid	422000	380000	388000	127000	128000	122000	396667	125667	0.316807	-1.65833	0.0018853	1.14489	down
pme2122	Histamine	804000	925000	985000	274000	254000	331000	904667	286333	0.316507	-1.65969	0.00266966	1.13043	down
pme2108	L-Carnitine	145000	147000	147000	42900	46600	49000	146333	46166.7	0.31549	-1.66433	5.97176e-05	1.14933	down
pmb2789	13-HpOTrE(r)	132000	130000	124000	30800	42800	47700	128667	40433.3	0.314249	-1.67002	0.000694951	1.14111	down
pmd0160	LysoPE 16:0 (2n isomer)	11500000	11400000	11500000	3870000	3470000	3470000	1.14667e+07	3.60333e+06	0.314244	-1.67004	0.000132402	1.14945	down
pmb0802	D-Pantothenic acid	8990000	9250000	8770000	2740000	2610000	3130000	9.00333e+06	2.82667e+06	0.313958	-1.67136	8.85872e-06	1.14753	down
pmb0800	Niacinamide	1350000	1410000	1510000	504000	388000	436000	1.42333e+06	442667	0.311007	-1.68498	0.000133096	1.14232	down
pme3038	5-oxoproline	1610000	1900000	1740000	479000	541000	596000	1750000	538667	0.30781	-1.69989	0.0017023	1.13755	down
pme3313	D-Fructose 6-phosphate	1830000	1520000	1450000	457000	508000	511000	1600000	492000	0.3075	-1.70134	0.00967624	1.12489	down
pmb0159	DGMG (18:2) isomer2	280000	237000	289000	54000	47300	145000	268667	82100	0.305583	-1.71036	0.0135923	1.07549	down
pme3478	Pantetheine	852000	872000	838000	255000	243000	278000	854000	258667	0.302888	-1.72314	1.99002e-06	1.14884	down
pmb2987	Acacetin O-acetyl hexoside	54000	57400	58800	20000	10500	20600	56733.3	17033.3	0.300235	-1.73584	0.00235286	1.13201	down
pme0024	2-Aminoethanesulfonic acid	193000	272000	220000	90600	66700	46400	228333	67900	0.297372	-1.74966	0.00810354	1.09223	down
pme3349	8-Hydroxy-2-deoxyguanosine	38700	29900	32700	10900	7830	11300	33766.7	10010	0.296446	-1.75416	0.00521256	1.11909	down
pme0408	Syringic acid	202000	199000	187000	52500	61500	57400	196000	57133.3	0.291497	-1.77845	8.08202e-05	1.14686	down
pmb0689	Chrysoeriol C-hexoside	30600	26300	29500	10800	14200	9	28800	8336.33	0.289456	-1.78858	0.0322505	1.05403	down
pme2256	D-Arabitol	691000	638000	683000	202000	201000	166000	670667	189667	0.282803	-1.82213	4.13642e-05	1.14607	down
pmc0304	Succinyladenosine	6290000	5810000	6220000	1750000	1630000	1770000	6.10667e+06	1.71667e+06	0.281114	-1.83078	0.000516115	1.14726	down
pmb0608	Chrysoeriol O-malonylhexoside	4130000	4670000	4370000	1320000	1150000	1230000	4390000	1.23333e+06	0.280942	-1.83166	0.0011101	1.14402	down
pme0513	Xylitol	393000	435000	484000	115000	148000	105000	437333	122667	0.280488	-1.83399	0.00194694	1.13068	down
pme3336	N6-Succinyl Adenosine	2980000	2960000	2890000	818000	812000	826000	2.94333e+06	818667	0.278143	-1.8461	0.000121787	1.14977	down
pme0006	L-Proline	10200000	10100000	10800000	2840000	3100000	2700000	1.03667e+07	2880000	0.277814	-1.84781	6.84108e-05	1.14764	down
pme0036	L-Histidine	1010000	1060000	1020000	296000	285000	277000	1030000	286000	0.27767	-1.84856	9.77032e-05	1.14906	down
pme2266	Biotin	191000	191000	158000	34200	68500	46400	180000	49700	0.276111	-1.85668	0.000976117	1.12124	down
pme0250	Azelaic Acid	201000	204000	198000	56600	53600	55000	201000	55066.7	0.273964	-1.86794	6.27336e-06	1.14975	down
pmd0158	LysoPE 14:0 (2n isomer)	151000	155000	158000	45200	40000	41300	154667	42166.7	0.272629	-1.87499	3.11212e-06	1.14897	down
pmb0622	C-hexosyl-luteolin O-hexoside	19200	35300	32100	6710	6570	10300	28866.7	7860	0.272286	-1.8768	0.0438036	1.03581	down
pmb0876	LysoPE 16:0	5820000	5600000	5470000	1660000	1470000	1440000	5630000	1.52333e+06	0.270574	-1.8859	1.62714e-05	1.14809	down
pme1306	Pyridoxine 5'-phosphate	35600	28400	24800	9140	14700	9	29600	7949.67	0.26857	-1.89663	0.0180285	1.03181	down
pme0330	Naringenin 7-O-neohesperidoside (Naringin)	40500	45100	39300	12000	10200	11300	41633.3	11166.7	0.268215	-1.89854	0.00174804	1.14182	down
pme1383	Pyridoxine	1500000	1480000	1470000	430000	408000	354000	1.48333e+06	397333	0.267865	-1.90042	8.01214e-05	1.14901	down
pme0367	Apigenin 7-rutinoside (Isorhoifolin)	143000	151000	157000	42400	35100	41700	150333	39733.3	0.264302	-1.91974	0.000108808	1.14607	down
pmb0890	MAG (18:2)	20600000	21100000	22400000	5490000	5500000	5810000	2.13667e+07	5600000	0.26209	-1.93186	0.00079519	1.1474	down
pme3300	Tricetin	49600	38800	40700	11800	12000	9610	43033.3	11136.7	0.258792	-1.95014	0.00810007	1.12464	down
pmb2657	Argininosuccinate	167000	165000	149000	52500	36900	35000	160333	41466.7	0.258628	-1.95105	0.000117031	1.14	down
pmb2406	LysoPC 17:0	5450000	5570000	5550000	1550000	1350000	1380000	5.52333e+06	1.42667e+06	0.258298	-1.95289	5.42007e-06	1.14943	down
pme2702	4-Acetamidobutyric acid	120000	139000	148000	37800	35700	30800	135667	34766.7	0.256265	-1.96429	0.00448246	1.13414	down
pme3171	Cytidine 5'-monophosphate (Cytidylic acid)	25200	35700	21700	7470	6590	6740	27533.3	6933.33	0.251816	-1.98956	0.0387625	1.06447	down
pme2380	A-Ketoglutaric acid	40500	61700	53100	7490	20500	11100	51766.7	13030	0.251706	-1.99019	0.00955933	1.07671	down
pme1378	1-Methyladenosine	26400	23000	20500	8420	4660	4120	23300	5733.33	0.246066	-2.02288	0.00159758	1.11628	down
pmb0751	5-O-p-Coumaroyl shikimic acid	656000	795000	771000	184000	157000	203000	740667	181333	0.244824	-2.03018	0.00317634	1.1356	down
pme3151	Deoxyribose 5-phosphate	123000	176000	153000	25600	47700	36400	150667	36566.7	0.242699	-2.04276	0.00908516	1.10427	down
pmb3107	Syringic acid O-glucoside	48400	54200	44500	11100	14600	9900	49033.3	11866.7	0.242012	-2.04685	0.00143532	1.13397	down
pmb0962	Lysine butyrate	2230000	2200000	2150000	531000	597000	450000	2.19333e+06	526000	0.239818	-2.05999	4.10899e-05	1.14821	down
pmb0603	Chrysoeriol O-hexosyl-O-hexoside	121000	106000	115000	24700	22800	33900	114000	27133.3	0.238012	-2.0709	0.000138711	1.14089	down
pme0333	Apigenin 7-O-neohesperidoside (Rhoifolin)	342000	383000	374000	106000	75500	74800	366333	85433.3	0.233212	-2.10029	8.17972e-05	1.14263	down
pmb0607	Chrysoeriol 7-O-hexoside	15700000	16500000	16700000	3760000	3890000	3590000	16300000	3.74667e+06	0.229857	-2.12119	0.000245881	1.14869	down
pme1055	L-Kynurenine	94000	92300	82500	21100	20100	19900	89600	20366.7	0.227307	-2.13729	0.0024438	1.14397	down
pme0491	6-hydroxynicotinic acid	222000	210000	188000	40200	45100	55300	206667	46866.7	0.226774	-2.14067	0.00104945	1.13959	down
pme1368	L-Pipecolic acid	251000	240000	260000	54100	58900	56600	250333	56533.3	0.225832	-2.14668	0.000495568	1.14799	down
pmb0165	LysoPC 16:1	1960000	3220000	1930000	590000	516000	499000	2370000	535000	0.225738	-2.14728	0.0491387	1.0432	down
pmb3894	Di-O-methylquercetin	6420000	6140000	6110000	1410000	1360000	1390000	6.22333e+06	1.38667e+06	0.222817	-2.16607	0.000321937	1.14918	down
pme3576	Anthranilic acid	137000	133000	139000	35400	26300	27500	136333	29733.3	0.218093	-2.19699	2.96189e-05	1.14788	down
pmb2383	MGMG (18:2) isomer2	155000	156000	186000	30700	27000	49100	165667	35600	0.214889	-2.21833	0.000874169	1.13027	down
pme3393	Fustin	77500	70600	53900	12100	12100	18700	67333.3	14300	0.212376	-2.23531	0.0112221	1.10844	down
pme2292	Putrescine	128000	194000	151000	42900	32700	24700	157667	33433.3	0.212051	-2.23752	0.017749	1.09457	down
pmb3075	3-O-p-Coumaroyl shikimic acid	120000	125000	143000	26700	24100	31300	129333	27366.7	0.211598	-2.2406	0.00252531	1.13856	down
pmb0785	Isoquinoline	794000	823000	788000	173000	142000	187000	801667	167333	0.208732	-2.26028	4.7785e-06	1.14848	down
pmb0163	DGMG (18:2) isomer3	3640000	3900000	4670000	691000	627000	1230000	4070000	849333	0.208681	-2.26063	0.00198156	1.12192	down
pmb0865	LysoPC 18:3 (2n isomer)	4400000	4450000	4380000	969000	869000	889000	4410000	909000	0.206122	-2.27843	3.90005e-07	1.1499	down
pme2362	Mandelic acid	83500	91500	75100	14800	22000	14700	83366.7	17166.7	0.205918	-2.27986	0.00116056	1.1356	down
pma0253	O-methylChrysoeriol 5-O-hexoside	38500	33100	28800	11100	1830	7410	33466.7	6780	0.20259	-2.30337	0.00237892	1.10417	down
pme3461	Homoeriodictyol	67500	68000	63500	13600	13300	13400	66333.3	13433.3	0.202513	-2.30392	0.000694363	1.14848	down
pme2033	L(-)-Malic acid	2420000	2390000	2950000	571000	478000	506000	2.58667e+06	518333	0.200387	-2.31914	0.00664867	1.13238	down
pmc0960	LysoPC 20:4	2130000	1940000	2090000	406000	406000	406000	2.05333e+06	406000	0.197727	-2.33842	0.00123015	1.14733	down
pma6371	"di-C,C-hexosyl-luteolin"	31500	36700	41800	6300	5560	9820	36666.7	7226.67	0.197091	-2.34307	0.00397123	1.1231	down
pmb2799	"12,13-EODE"	5170000	5260000	5210000	1060000	1010000	982000	5.21333e+06	1.01733e+06	0.195141	-2.35741	3.5744e-08	1.15	down
pmb0161	DGMG (18:2) isomer1	4690000	5200000	4290000	802000	821000	1140000	4.72667e+06	921000	0.194852	-2.35955	0.00160225	1.13745	down
pme0363	Chrysoeriol	10100000	8490000	8100000	2020000	1530000	1460000	8.89667e+06	1670000	0.187711	-2.41342	0.00433318	1.13269	down
pme0379	Apigenin	2740000	2030000	2040000	541000	364000	340000	2270000	415000	0.182819	-2.45151	0.0113162	1.11247	down
pma6516	C-hexosyl-apigenin O-hexosyl-O-hexoside	280000	346000	413000	98400	45800	44400	346333	62866.7	0.181521	-2.46179	0.00822244	1.1021	down
pme3233	Calycosin	10500	6930	11600	5130	9	9	9676.67	1716	0.177334	-2.49546	0.0242378	1.00513	down
pme0278	"2,6-Diaminooimelic acid"	4300000	4760000	4960000	805000	785000	868000	4.67333e+06	819333	0.175321	-2.51193	0.00223617	1.14419	down
pme0190	N-Glycyl-L-leucine	72000	82500	84800	15100	11900	14800	79766.7	13933.3	0.174676	-2.51725	0.00217089	1.14147	down
pme1841	"1,5-Diaminopentane"	2630000	2880000	2680000	468000	457000	476000	2730000	467000	0.171062	-2.54741	0.0010799	1.14753	down
pme2321	Hesperetin	365000	407000	408000	66600	72400	62500	393333	67166.7	0.170763	-2.54994	0.00131276	1.14566	down
pme0062	Cucurbitacin D	12700	13300	13900	6730	9	9	13300	2249.33	0.169123	-2.56386	0.036053	1.06406	down
pme0118	Pyrrole-2-carboxylic acid	46400	48000	44400	8020	7130	7730	46266.7	7626.67	0.164841	-2.60085	0.000371876	1.14838	down
pmb2165	LysoPC 10:0	77500	70800	67700	14800	10700	9980	72000	11826.7	0.164259	-2.60595	0.000343148	1.14346	down
pmb0880	LysoPE 18:0 (2n isomer)	177000	169000	157000	31300	23600	27200	167667	27366.7	0.163221	-2.6151	0.000500307	1.14565	down
pmb0322	"3’,4’,5’-Tricetin O-rutinoside"	973000	1090000	1070000	171000	166000	171000	1.04433e+06	169333	0.162145	-2.62464	0.00166797	1.14625	down
pme0163	β-Nicotinamide mononucleotide	958000	1160000	1030000	143000	167000	186000	1.04933e+06	165333	0.15756	-2.66602	0.00324924	1.13957	down
pme3160	D-Glucose 6-phosphate	4800000	5160000	4480000	922000	714000	632000	4.81333e+06	756000	0.157064	-2.67058	0.000546876	1.14378	down
pma0948	Hydroxyphenethylamine	56100	42200	43400	5760	4660	11500	47233.3	7306.67	0.154693	-2.69252	0.00463924	1.11665	down
pme1572	"Orobol (5,7,3',4'-tetrahydroxyisoflavone)"	1250000	970000	773000	196000	139000	122000	997667	152333	0.15269	-2.71133	0.0233739	1.09167	down
pmb0873	LysoPC 18:2 (2n isomer)	1180000	1140000	1120000	187000	160000	178000	1.14667e+06	175000	0.152616	-2.71202	3.40413e-05	1.14924	down
pmb2388	LysoPC 18:0 (2n isomer)	4780000	4720000	4840000	723000	649000	707000	4780000	693000	0.144979	-2.78608	4.73329e-07	1.14992	down
pmb0848	LysoPC 16:1 (2n isomer)	72100000	66500000	74900000	10700000	9740000	10500000	7.11667e+07	1.03133e+07	0.144918	-2.78669	0.00144461	1.14633	down
pmb0859	LysoPC 18:1 (2n isomer)	23300000	22600000	22500000	3360000	3130000	3400000	22800000	3.29667e+06	0.144591	-2.78995	3.81246e-05	1.14973	down
pma6638	O-methylChrysoeriol 7-O-hexoside	40000	35300	42300	2320	6300	8200	39200	5606.67	0.143027	-2.80564	0.000280413	1.13567	down
pme3276	2'-Hydroxygenistein	1440000	962000	931000	214000	127000	130000	1111000	157000	0.141314	-2.82302	0.0256867	1.0854	down
pme1453	Melatonin	201000	184000	195000	26200	37500	17700	193333	27133.3	0.140345	-2.83295	3.01546e-05	1.14538	down
pme0088	Luteolin	3410000	2190000	2160000	485000	331000	272000	2.58667e+06	362667	0.140206	-2.83438	0.0301446	1.07703	down
pmb2855	L-Glutamine O-hexside	807000	817000	735000	74700	120000	123000	786333	105900	0.134676	-2.89244	0.00010134	1.14566	down
pmb0863	LysoPC 16:2 (2n isomer)	11900000	11800000	11800000	1670000	1460000	1630000	1.18333e+07	1.58667e+06	0.134085	-2.89879	7.79358e-07	1.15004	down
pmb0686	Eriodictyol O-malonylhexoside	324000	293000	373000	44500	45000	43100	330000	44200	0.133939	-2.90035	0.0065489	1.13517	down
pmb2819	O-Caffeoyl maltotriose	144000	127000	146000	17700	16900	20700	139000	18433.3	0.132614	-2.9147	0.00183907	1.14424	down
pme1181	Deoxyguanosine	1100000	1070000	1130000	143000	141000	138000	1100000	140667	0.127879	-2.96715	0.000298553	1.1494	down
pmb0661	Chrysoeriol C-hexosyl-O-rhamnoside	1050000	1120000	1600000	195000	119000	152000	1.25667e+06	155333	0.123607	-3.01616	0.0222953	1.09657	down
pme1201	Phloretin	1660000	1480000	1470000	201000	188000	178000	1.53667e+06	189000	0.122993	-3.02335	0.00189073	1.1453	down
pme3502	Formononetin 7-O-glucoside (Ononin)	1620000	1710000	1550000	192000	184000	195000	1.62667e+06	190333	0.117008	-3.09532	0.000986407	1.14776	down
pme1622	Kaempferol 3-O-glucoside (Astragalin)	19000000	19400000	18200000	2290000	2080000	2160000	1.88667e+07	2.17667e+06	0.115371	-3.11565	0.000314105	1.1491	down
pme2670	4-Hydroxybenzaldehyde	5940000	6070000	5760000	733000	694000	609000	5.92333e+06	678667	0.114575	-3.12563	4.21255e-05	1.14937	down
pme1820	p–Hydroxyphenyl acetic acid	551000	555000	555000	65300	60000	63700	553667	63000	0.113787	-3.13559	2.91372e-09	1.15011	down
pme0291	Dl-2-Aminooctanoic acid	115000	146000	151000	9	18900	26700	137333	15203	0.110701	-3.17525	0.00144137	1.122	down
pmb2795	4-Methoxycinnamic acid	1460000	1480000	1360000	159000	152000	165000	1.43333e+06	158667	0.110698	-3.1753	0.000760586	1.14819	down
pmb0631	C-hexosyl-luteolin C-pentoside	511000	532000	544000	65400	54500	55100	529000	58333.3	0.110271	-3.18088	9.2708e-05	1.14906	down
pmb0592	Chrysoeriol O-hexosyl-O-rutinoside	1260000	1120000	1160000	118000	126000	126000	1180000	123333	0.10452	-3.25815	0.00149071	1.14658	down
pme2607	5-Hydroxyindole-3-acetic acid	1430000	1430000	1600000	97700	158000	169000	1.48667e+06	141567	0.0952242	-3.39253	0.000497855	1.14548	down
pme0001	Hesperetin 7-O-neohesperidoside (Neohesperidin)	1090000	1170000	1140000	111000	94700	118000	1.13333e+06	107900	0.0952059	-3.39281	0.000195975	1.14886	down
pmb0877	LysoPE 18:1	33800000	33200000	33900000	3210000	3210000	3150000	3.36333e+07	3190000	0.0948464	-3.39826	4.50483e-05	1.15003	down
pmb0856	LysoPE 18:1 (2n isomer)	19200000	18600000	18600000	1780000	1650000	1740000	18800000	1.72333e+06	0.0916667	-3.44746	8.1734e-05	1.14983	down
pme1580	Eriodictyol	6440000	5820000	5670000	560000	545000	485000	5.97667e+06	530000	0.0886782	-3.49528	0.00171606	1.14583	down
pme3960	Deoxyadenosine	75200	77000	79800	8950	5290	6100	77333.3	6780	0.0876724	-3.51173	3.12239e-06	1.14876	down
pme1496	Formononetin (4'-O-methyldaidzein)	74600	116000	82400	7340	9310	6940	91000	7863.33	0.0864103	-3.53265	0.0222503	1.09981	down
pme2776	2'-Deoxyinosine	1170000	1130000	1240000	91800	97500	88700	1180000	92666.7	0.0785311	-3.67059	0.000816158	1.14814	down
pmd0144	LysoPC 20:1 (2n isomer)	11300000	11500000	11500000	877000	826000	859000	1.14333e+07	854000	0.0746939	-3.74287	1.74275e-05	1.15006	down
pme3473	Butin	11700000	10500000	10400000	853000	806000	717000	1.08667e+07	792000	0.0728834	-3.77827	0.00157786	1.14618	down
pmd0145	LysoPC 20:1	12700000	12500000	12700000	950000	894000	913000	1.26333e+07	919000	0.0727441	-3.78103	1.16866e-05	1.15008	down
pme0376	Naringenin	10400000	9760000	9510000	754000	704000	696000	9890000	718000	0.0725986	-3.78391	0.000793573	1.14823	down
pme1683	D-Pantothenic dcid	16900	20700	14900	9	9	3740	17500	1252.67	0.071581	-3.80428	0.00216146	1.11332	down
pme2957	Naringenin chalcone	11400000	11000000	10400000	810000	781000	743000	1.09333e+07	778000	0.0711585	-3.81282	0.000780106	1.14827	down
pmb0774	N-hydroxy tryptamine	1980000	2070000	2100000	82400	241000	91300	2050000	138233	0.0674309	-3.89045	1.86581e-05	1.14768	down
pme2024	serotonin	1840000	1910000	1940000	69300	221000	87000	1.89667e+06	125767	0.0663093	-3.91464	3.04639e-05	1.14784	down
pmb0468	N-formylmethionine	61500	65400	66100	4680	7390	9	64333.3	4026.33	0.0625855	-3.99803	6.07405e-05	1.14594	down
pmb0600	Chrysoeriol 7-O-rutinoside	11900000	11900000	10600000	627000	464000	552000	1.14667e+07	547667	0.0477616	-4.388	0.00140848	1.14651	down
pmb0636	6-C-hexosyl luteolin O-pentoside	251000	243000	254000	13700	2070	18800	249333	11523.3	0.0462166	-4.43545	9.37502e-06	1.14872	down
pme2366	Phenethylamine	867000	955000	1010000	47800	35000	43400	944000	42066.7	0.0445621	-4.48804	0.00198055	1.14524	down
pmb0069	Benzamide	162000	189000	181000	8300	7630	7160	177333	7696.67	0.0434023	-4.52609	0.00218808	1.14506	down
pmb0130	N-Acetyl tryptamine	292000	260000	279000	11200	13000	9370	277000	11190	0.0403971	-4.6296	0.00107731	1.14732	down
pme0005	Purine	20200	20200	30000	9	2590	9	23466.7	869.333	0.0370455	-4.75456	0.0153438	1.10196	down
pme1662	sakuranetin	753000	706000	614000	23600	23500	26100	691000	24400	0.0353111	-4.82373	0.00371678	1.14162	down
pme1002	L-Tyramine	104000	119000	114000	9480	9	9	112333	3166	0.028184	-5.14898	7.50558e-05	1.14452	down
pma1116	Kaempferide	3310000	3380000	3330000	81800	97400	66000	3340000	81733.3	0.0244711	-5.35278	2.22904e-06	1.15004	down
pmb0563	Peonidin	2410000	3180000	2960000	68100	54500	77000	2850000	66533.3	0.023345	-5.42074	0.00666462	1.13489	down
pme3268	Kaempferol 3-O-galactoside (Trifolin)	26200000	27600000	27900000	552000	554000	533000	2.72333e+07	546333	0.0200612	-5.63945	0.000384367	1.14927	down
pme1578	"Genistein (4',5,7-Trihydroxyisoflavone)"	66000	80900	74400	9	9	3190	73766.7	1069.33	0.0144962	-6.10819	0.00223203	1.14167	down
pmb0672	6-C-hexosyl-apigenin O-feruloylhexoside	2700000	3170000	2530000	21800	33200	43100	2800000	32700	0.0116786	-6.41999	0.00471489	1.1393	down
pme0369	Kaempferol 3-O-rutinoside (Nicotiflorin)	6300000	6230000	6250000	54900	30000	46600	6260000	43833.3	0.00700213	-7.15799	1.14952e-06	1.15013	down
pme1605	Kaempferol 3-O-robinobioside (Biorobin)	6310000	5870000	5790000	45400	29800	39600	5990000	38266.7	0.00638843	-7.29032	0.00073064	1.14846	down
pme1417	L-Tryptamine	9990000	10700000	11300000	64600	54200	48900	1.06633e+07	55900	0.00524226	-7.57559	0.00126971	1.14724	down
pme2246	Ellagic acid	4320	5930	4470	9	9	9	4906.67	9	0.00183424	-9.0906	0.0108145	1.12568	down
pme2603	3-Hydroxyanthranilic acid	4550	6720	7330	9	9	9	6200	9	0.00145161	-9.42813	0.0180651	1.10969	down
pme0387	Homovanillic acid	6190	8050	5210	9	9	9	6483.33	9	0.00138817	-9.4926	0.0161483	1.11388	down
pmb2893	N-p-Coumaroyl hydroxyagmatine	6020	7640	6860	9	9	9	6840	9	0.00131579	-9.56986	0.00465626	1.13952	down
pmb2849	Camptothecin	6780	7050	9560	9	9	9	7796.67	9	0.00115434	-9.75872	0.0126724	1.12154	down
pme3434	"Eudesmic acid (3,4,5-trimethoxybenzoic acid)"	7120	8210	8650	9	9	9	7993.33	9	0.00112594	-9.79466	0.00322842	1.14277	down
pmb3079	N-Acetylglucosamine 1-phosphate	8250	9590	8610	9	9	9	8816.67	9	0.00102079	-9.93609	0.00206015	1.14543	down
pme0266	Sebacate	9710	11300	9610	9	9	9	10206.7	9	0.000881777	-10.1473	0.00286933	1.14358	down
pme3464	Isosakuranetin (4'-Methylnaringenin)	10900	11900	10800	9	9	9	11200	9	0.000803571	-10.2813	0.000983336	1.1479	down
pme3007	Uridine 5’-diphosphate	12300	9920	11600	9	9	9	11273.3	9	0.000798344	-10.2907	0.00390739	1.14121	down
pmb2928	Gallic acid O-Hexoside	15800	18500	19600	9	9	9	17966.7	9	0.000500928	-10.9631	0.00392876	1.14117	down
pme2853	Hexanoyl glycine	22800	19300	16700	9	9	9	19600	9	0.000459184	-11.0886	0.00803976	1.13188	down
pme2636	Enterodiol	22100	20300	17800	9	9	9	20066.7	9	0.000448505	-11.1226	0.00384155	1.14137	down
pme3882	2'-Deoxyuridine	22100	28600	23500	9	9	9	24733.3	9	0.000363881	-11.4242	0.00632129	1.13575	down
pmb2586	Gallocatechin-catechin	96200	105000	93000	9	9	9	98066.7	9	9.17743e-05	-13.4116	0.00133592	1.14709	down
pme3208	Glycitin	187000	183000	155000	9	9	9	175000	9	5.14286e-05	-14.2471	0.00329285	1.14262	down
pme2984	Isosakuranetin-7-neohesperidoside (Poncirin)	256000	191000	189000	9	9	9	212000	9	4.24528e-05	-14.5238	0.0106061	1.12613	down

## Sheet: Table S5
Table S5. KEGG pathway analysis of differential metabolites for two kinds of sorghum.
KEGG_n	309	KEGG_N	794
Pathway	ko_ID	Diff_Metabolites_in_Pathway	All_metabolites_in_Pathway	Diff_Mtabolites_in_All_pathways	All_Metabolites_in_All_pathways	Metabolite_id	KEGG_Orthology
Nitrogen metabolism	ko00910	1	2	309	794	pme1408	C00064
C5-Branched dibasic acid metabolism	ko00660	1	3	309	794	pme2380	C00026
Galactose metabolism	ko00052	1	6	309	794	pme3313	C00085
Caffeine metabolism	ko00232	1	6	309	794	pme1294	C01762
Arginine biosynthesis	ko00220	3	9	309	794	pme1408;pme2380;pmb2657	C00064+C00026+C03406
Glucosinolate biosynthesis	ko00966	4	6	309	794	pme0020;pme0019;pme0039;pme1104	C00079+C00123+C00183+C00407
Pantothenate and CoA biosynthesis	ko00770	3	8	309	794	pme3478;pmb0802;pme0039	C00831+C00864+C00183
Cysteine and methionine metabolism	ko00270	4	13	309	794	pme1473;pme0057;pmb0468;pme2773	C00170+C00155+C03145+C02291
ABC transporters	ko02010	13	31	309	794	pme0024;pme0039;pme0020;pme0026;pme0513;pme0036;pme1104;pme2266;pmb0829;pme2292;pme0006;pme1408;pme0019	C00245+C00183+C00079+C00047+C00379+C00135+C00407+C00120+C00009+C00134+C00148+C00064+C00123
Carbon metabolism	ko01200	3	12	309	794	pme3313;pme2050;pme2380	C00085+C00158+C00026
Vitamin B6 metabolism	ko00750	2	4	309	794	pme1383;pme1306	C00314+C00627
Photosynthesis	ko00195	1	2	309	794	pmb0829	C00009
Pyrimidine metabolism	ko00240	5	16	309	794	pme1408;pme3882;pme0038;pme0031;pme2165	C00064+C00526+C00380+C00178+C00295
Flavonoid biosynthesis	ko00941	14	22	309	794	pme1478;pme2321;pme1580;pme3461;pme3473;pme0376;pme0196;pme2957;pme3393;pme3300;pme0450;pme0088;pme1397;pme0379	C10107+C01709+C05631+C09756+C09614+C00509+C05903+C06561+C01378+C10192+C09727+C01514+C05904+C01477
Taurine and hypotaurine metabolism	ko00430	3	8	309	794	pme2380;pme0024;pme2884	C00026+C00245+C01959
Carbon fixation in photosynthetic organisms	ko00710	1	3	309	794	pme3313	C00085
Aminoacyl-tRNA biosynthesis	ko00970	9	19	309	794	pme0036;pme1104;pme0019;pme0039;pme0226;pme1408;pme0006;pme0026;pme0020	C00135+C00407+C00123+C00183+C00152+C00064+C00148+C00047+C00079
Phenylalanine metabolism	ko00360	3	10	309	794	pme2366;pme0020;pme2903	C05332+C00079+C00156
Glycine, serine and threonine metabolism	ko00260	1	12	309	794	pme2773	C02291
Lysine biosynthesis	ko00300	3	5	309	794	pme2380;pme0026;pme1712	C00026+C00047+C00449
Sphingolipid metabolism	ko00600	1	2	309	794	pme2830	C00346
Ascorbate and aldarate metabolism	ko00053	1	2	309	794	pme2380	C00026
Glutathione metabolism	ko00480	2	8	309	794	pme2292;pme3038	C00134+C01879
Metabolic pathways	ko01100	64	162	309	794	pme2122;pme2256;pme0039;pme0032;pme1175;pme0397;pme1306;pme1368;pmb2657;pme3960;pme2266;pme1824;pme2559;pme0196;pme0038;pme2607;pme0088;pme0379;pme2292;pme1397;pmb0829;pme1294;pme1055;pma2987;pme2670;pme2165;pme1408;pme3160;pme1473;pme2830;pme2024;pme2903;pme0226;pme1453;pme2050;pme0026;pme2702;pme1310;pme2603;pme1181;pme0031;pme1218;pme0513;pme0024;pme1104;pme2957;pme0020;pme0496;pme0376;pme2380…	C00388+C01904+C00183+C00262+C00387+C00493+C00627+C00408+C03406+C00559+C00120+C00230+C01042+C05903+C00380+C05635+C01514+C01477+C00134+C05904+C00009+C01762+C00328+C00860+C00633+C00295+C00819+C00092+C00170+C00346+C00780+C00156+C00152+C01598+C00158+C00047+C02946+C02700+C00632+C00330+C00178+C10164+C00379+C00245+C00407+C06561+C00079+C00253+C00509+C00026+C00314+C00449+C00148+C00864+C00123+C02291+C05582+…
Biotin metabolism	ko00780	2	2	309	794	pme0026;pme2266	C00047+C00120
Stilbenoid, diarylheptanoid and gingerol biosynthesis	ko00945	1	2	309	794	pme2296	C10443
Acridone alkaloid biosynthesis	ko01058	1	1	309	794	pme3576	C00108
Citrate cycle (TCA cycle)	ko00020	2	5	309	794	pme2050;pme2380	C00158+C00026
Nicotinate and nicotinamide metabolism	ko00760	3	9	309	794	pme0491;pme0496;pmb0800	C01020+C05380+C00153
Valine, leucine and isoleucine biosynthesis	ko00290	3	5	309	794	pme0039;pme1104;pme0019	C00183+C00407+C00123
Starch and sucrose metabolism	ko00500	2	5	309	794	pme3160;pme3313	C00092+C00085
Phenylpropanoid biosynthesis	ko00940	2	17	309	794	pme0020;pme3246	C00079+C00761
Carbapenem biosynthesis	ko00332	2	4	309	794	pme0006;pme3478	C00148+C00831
Valine, leucine and isoleucine degradation	ko00280	3	4	309	794	pme0039;pme1104;pme0019	C00183+C00407+C00123
Phenylalanine, tyrosine and tryptophan biosynthesis	ko00400	5	7	309	794	pme3576;pme1824;pme0397;pme0020;pme2036	C00108+C00230+C00493+C00079+C00296
Biosynthesis of secondary metabolites	ko01110	36	88	309	794	pme2957;pme0496;pme0020;pme1824;pme1580;pme1368;pme3233;pmb2657;pme1104;pme0450;pme2296;pme2050;pme0397;pme0026;pme2122;pme0226;pme2903;pme0039;pme1294;pma2987;pmb2849;pme2292;pme0057;pme1397;pme3576;pme0379;pmb0802;pme0006;pme0019;pme2773;pme0036;pme0376;pme0196;pme2380;pme1712;pme0088	C06561+C00253+C00079+C00230+C05631+C00408+C01562+C03406+C00407+C09727+C10443+C00158+C00493+C00047+C00388+C00152+C00156+C00183+C01762+C00860+C01897+C00134+C00155+C05904+C00108+C01477+C00864+C00148+C00123+C02291+C00135+C00509+C05903+C00026+C00449+C01514
Inositol phosphate metabolism	ko00562	1	2	309	794	pme3160	C00092
Glyoxylate and dicarboxylate metabolism	ko00630	3	7	309	794	pme1408;pme2050;pme2380	C00064+C00158+C00026
Oxidative phosphorylation	ko00190	1	4	309	794	pmb0829	C00009
Biosynthesis of amino acids	ko01230	18	32	309	794	pme0006;pme1408;pme2050;pme0057;pme2380;pme0019;pme2773;pmb2657;pme0020;pme0026;pma2987;pme0039;pme0226;pme0397;pme1104;pme0036;pme3576;pme1712	C00148+C00064+C00158+C00155+C00026+C00123+C02291+C03406+C00079+C00047+C00860+C00183+C00152+C00493+C00407+C00135+C00108+C00449
Zeatin biosynthesis	ko00908	1	4	309	794	pme1473	C00170
Cyanoamino acid metabolism	ko00460	4	8	309	794	pme0020;pme0039;pme1104;pme0226	C00079+C00183+C00407+C00152
Histidine metabolism	ko00340	4	10	309	794	pme0036;pma2987;pme2122;pme2380	C00135+C00860+C00388+C00026
Flavone and flavonol biosynthesis	ko00944	6	10	309	794	pme0379;pme0363;pme0088;pma1116;pme0196;pme1478	C01477+C04293+C01514+C10098+C05903+C10107
Purine metabolism	ko00230	7	20	309	794	pme1408;pme1294;pme3960;pme1175;pme0032;pme2776;pme1181	C00064+C01762+C00559+C00387+C00262+C05512+C00330
Isoflavonoid biosynthesis	ko00943	5	13	309	794	pme0376;pme3276;pme3208;pme0379;pme3233	C00509+C12134+C16195+C01477+C01562
Fatty acid degradation	ko00071	1	2	309	794	pme0243	C00489
Tyrosine metabolism	ko00350	1	7	309	794	pme0387	C05582
Glycerophospholipid metabolism	ko00564	2	5	309	794	pme2830;pma6270	C00346+C00670
2-Oxocarboxylic acid metabolism	ko01210	7	14	309	794	pme1104;pme0019;pme2380;pme0039;pme0026;pme2050;pme0020	C00407+C00123+C00026+C00183+C00047+C00158+C00079
Folate biosynthesis	ko00790	1	2	309	794	pme2903	C00156
Pentose and glucuronate interconversions	ko00040	3	3	309	794	pme0513;pme2380;pme2256	C00379+C00026+C01904
beta-Alanine metabolism	ko00410	2	8	309	794	pmb0802;pme0036	C00864+C00135
Ubiquinone and other terpenoid-quinone biosynthesis	ko00130	1	3	309	794	pme2903	C00156
Sulfur metabolism	ko00920	2	6	309	794	pme0024;pme0057	C00245+C00155
Arginine and proline metabolism	ko00330	3	15	309	794	pme0006;pme2292;pme2702	C00148+C00134+C02946
Tropane, piperidine and pyridine alkaloid biosynthesis	ko00960	6	7	309	794	pme2292;pme1104;pme1368;pme0496;pme0026;pme0020	C00134+C00407+C00408+C00253+C00047+C00079
Lysine degradation	ko00310	5	6	309	794	pme0026;pme0121;pme0243;pme1712;pme1368	C00739+C02727+C00489+C00449+C00408
Butanoate metabolism	ko00650	1	4	309	794	pme2380	C00026
Alanine, aspartate and glutamate metabolism	ko00250	6	11	309	794	pme0226;pme1408;pme2559;pme2380;pme2050;pmb2657	C00152+C00064+C01042+C00026+C00158+C03406
Ether lipid metabolism	ko00565	1	1	309	794	pma6270	C00670
Tryptophan metabolism	ko00380	10	17	309	794	pme2603;pme2024;pme3576;pme2607;pme1310;pme1453;pme2786;pme1218;pme3083;pme1055	C00632+C00780+C00108+C05635+C02700+C01598+C00978+C10164+C05653+C00328
Anthocyanin biosynthesis	ko00942	1	4	309	794	pme1397	C05904
